# Supplementary material for: The global and regional air quality impacts of dietary change
Source: Nat Commun. 2023 Oct 6;14:6227. doi: 10.1038/s41467-023-41789-3 (PMC10558460; doi:10.1038/s41467-023-41789-3)
Supplement: Supplementary file 3 — Supplementary Data 1 [file 41467_2023_41789_MOESM3_ESM.xlsx]

## Sheet: contents
Contents:
Name of tab	Description
cons_glb	Global estimates of food intake
cons_rgs	Regional estimates of food intake
prod_glb	Global estimates of food production
prod_rgs	Regional estimates of food production
emissions_glb	Global estimates of agricultural emissions
NH3_rgs	Regional estimates of ammonia emissions
CH4_rgs	Regional estimates of methane emissions
air_poll_glb	Global estimates of air pollution
air_poll_rgs	Regional estimates of air pollution
mortality_glb	Global estimates of mortality impacts
mortality_rgs	Regional estimates of mortality impacts
econ_glb	Global estimates of economic impacts
econ_rgs	Regional estimates of economic impacts
years_rgs	Summary of regional estimates for 2010, 2030, and 2050

## Sheet: cons_glb
Food intake (g/d) by diet scenario and food group and total energy intake (kcal/d) by diet scenario:
Food group	Diet scenario
	BMK	FLX	VEG	VGN
wheat	136.261	108.383	100.921	101.166
rice	128.357	91.6174	85.2294	81.4643
maize	44.4713	35.2709	32.831	31.7834
grains	31.8349	28.9129	26.5788	25.8035
roots	54.7716	51.214	51.214	51.214
fruits	108.287	200.106	250.055	300.014
vegetables	198.893	355.882	478.833	520.108
legumes	21.3524	75	100	125
nuts & seeds	0.642062	25	25	25
oils	29.9311	26.4176	26.4176	26.4176
sugar	41.1391	24.5139	24.5139	24.5139
beef	19.3452	5.29571	0	0
lamb	4.61399	1.93494	0	0
pork	30.2609	5.12356	0	0
poultry	29.2171	18.5347	0	0
eggs	19.6305	9.60701	9.60701	0
milk	128.334	156.203	156.203	0
dairy	76.6535	0	0	0
fish	34.8311	19.8314	0	0
other	7.39587	0	0	0
total energy	2257.3	2108.8	2108.12	2107.23

## Sheet: cons_rgs
Food intake (kcal/d) by region, diet scenario, and food group:
		Intake of food group (kcal per person per day)
Region	Diet	wheat	rice	maize	grains	roots	fruits	vegetables	legumes	nuts&seeds	oils	sugar	beef	lamb	pork	poultry	eggs	milk	dairy	fish	other	total
Africa	BMK	330.411	204.659	379.17	309.657	26.5906	49.2087	19.6416	87.5733	1.23563	193.799	89.1732	29.3582	13.904	9.19358	19.6381	7.65929	36.8315	18.5843	19.9485	2.74469	1848.98
	FLX	259.081	184.75	324.54	302.183	26.4922	128.565	81.7895	244.029	136.817	166.144	74.5505	17.4194	8.81598	5.32209	16.7404	7.48914	55.4158	0	19.7495	0	2059.89
	VEG	239.672	170.319	299.053	276.781	26.4922	160.706	122.684	325.372	136.817	166.144	74.5505	0	0	0	0	7.48914	55.4158	0	0	0	2061.5
	VGN	229.525	158.925	280.464	257.089	26.4922	192.847	136.316	406.715	136.817	166.144	74.5505	0	0	0	0	0	0	0	0	0	2065.88
Asia-Pacific Developed	BMK	342.934	247.659	52.255	44.8017	36.1017	64.0213	45.4999	112.849	1.35947	422.658	168.197	79.4673	14.3531	156.557	90.0134	67.3295	78.5111	59.4724	89.3269	20.6312	2194
	FLX	371.453	236.435	50.3873	48.5285	36.1017	115.746	84.5178	305.301	128.47	407.769	118.885	10.8588	1.44329	24.2336	49.5409	18.59	117.67	0	29.5225	0	2155.45
	VEG	343.101	217.579	46.4043	44.9292	36.1017	144.683	126.777	407.068	128.47	407.769	118.885	0	0	0	0	18.59	117.67	0	0	0	2158.03
	VGN	341.583	210.962	45.2413	45.4623	36.1017	173.619	140.863	508.836	128.47	407.769	118.885	0	0	0	0	0	0	0	0	0	2157.79
Eastern Asia	BMK	479.174	540.536	56.4262	31.7545	58.0344	86.0534	169.974	85.4368	0.120225	209.759	58.8111	31.3737	17.2622	249.989	56.1713	63.5932	47.0936	7.32675	77.91	3.38729	2330.19
	FLX	405.021	426.215	44.6606	26.419	58.0344	119.218	170.73	311.471	145.416	208.647	56.5969	4.01973	2.23305	32.2285	49.5409	18.59	54.4203	0	28.9063	0	2162.37
	VEG	396.569	417.329	43.673	25.812	58.0344	149.023	172.454	415.295	145.416	208.647	56.5969	0	0	0	0	18.59	54.4203	0	0	0	2161.86
	VGN	365.678	384.812	40.2185	23.7526	58.0344	178.827	173.193	519.119	145.416	208.647	56.5969	0	0	0	0	0	0	0	0	0	2154.29
Eurasia	BMK	728.767	32.8015	27.4395	109.794	144.027	58.4076	58.0694	18.9958	0.80688	310.615	222.891	80.1285	14.209	96.4184	56.5992	43.0404	151.051	84.9717	34.0291	21.9199	2294.98
	FLX	639.521	27.2133	18.3674	106.148	76.976	119.487	85.1785	240.492	131.478	310.615	118.885	15.0111	2.90251	16.8173	40.9525	18.59	153.627	0	27.764	0	2150.03
	VEG	602.421	25.6938	16.7609	100.999	76.976	149.359	121.118	320.656	131.478	310.615	118.885	0	0	0	0	18.59	153.627	0	0	0	2147.18
	VGN	641.841	27.3888	17.8096	107.383	76.976	179.231	134.575	400.82	131.478	310.615	118.885	0	0	0	0	0	0	0	0	0	2147
Europe	BMK	596.408	29.2692	54.4956	94.4267	66.4266	54.9253	34.6955	24.657	7.47321	440.975	260.465	56.9332	8.32864	165.726	71.509	43.0144	155.565	189.447	51.9884	47.1677	2453.9
	FLX	521.484	25.0046	44.2679	93.6731	56.9623	115.721	81.1722	246.349	142.995	383.284	118.471	11.429	1.82246	22.979	48.6716	18.59	153.627	0	29.0254	0	2115.53
	VEG	493.696	23.6647	41.7064	89.2656	56.9623	143.982	121.441	328.465	142.995	383.284	118.471	0	0	0	0	18.59	153.627	0	0	0	2116.15
	VGN	530.675	25.502	44.6378	95.3861	56.9623	172.339	134.934	410.581	142.995	383.284	118.471	0	0	0	0	0	0	0	0	0	2115.77
Latin America and Caribbean	BMK	376.465	196.687	366.286	60.2694	41.021	98.5176	21.9552	99.334	0.953071	263.702	293.243	116.512	3.95859	72.3124	116.171	31.9207	94.3873	39.9014	24.0621	9.30705	2326.97
	FLX	320.671	162.895	285.517	49.4877	39.7986	121.898	79.7957	243.78	136.624	250.292	118.885	19.6517	0.752332	13.526	49.2591	18.5413	132.942	0	23.9311	0	2068.25
	VEG	303.821	155.143	272.617	47.0025	39.7986	152.372	119.694	325.04	136.624	250.292	118.885	0	0	0	0	18.5413	132.942	0	0	0	2072.77
	VGN	314.626	160.672	281.024	48.6435	39.7986	182.847	132.993	406.301	136.624	250.292	118.885	0	0	0	0	0	0	0	0	0	2072.71
Middle East	BMK	762.61	59.212	105.642	26.9953	57.2324	64.653	29.5993	59.3924	8.62801	621.227	124.361	105.118	6.87857	14.3262	224.091	27.6412	87.7163	118.139	49.1205	13.766	2566.35
	FLX	463.115	33.5362	59.7509	15.5721	57.2324	122.021	76.5933	236.516	139.865	441.237	118.885	26.219	1.71569	3.57331	49.5409	18.59	153.627	0	37.6511	0	2055.24
	VEG	439.199	31.8042	56.6652	14.7679	57.2324	152.526	114.89	315.355	139.865	441.237	118.885	0	0	0	0	18.59	153.627	0	0	0	2054.64
	VGN	479.975	34.757	61.9261	16.139	57.2324	183.031	127.656	394.194	139.865	441.237	118.885	0	0	0	0	0	0	0	0	0	2054.9
North America	BMK	315.024	28.2113	44.9492	73.0139	27.0025	35.9602	16.1126	34.3714	16.7404	684.856	278.816	152.748	2.00976	165.858	166.996	39.0872	96.2491	130.398	11.9379	29.1481	2349.49
	FLX	462.195	38.5535	61.258	101.407	27.0025	115.588	76.5004	237.087	139.585	441.987	118.885	16.6885	0.224842	18.1394	49.5409	18.59	153.627	0	11.9379	0	2088.8
	VEG	426.699	35.59	56.5447	93.6149	27.0025	144.485	114.751	316.116	139.585	441.987	118.885	0	0	0	0	18.59	153.627	0	0	0	2087.48
	VGN	462.755	38.5925	61.3065	101.518	27.0025	173.382	127.501	395.146	139.585	441.987	118.885	0	0	0	0	0	0	0	0	0	2087.66
South-East Asia and developing Pacific	BMK	248.843	1076.96	193.916	29.048	16.8553	85.8882	34.5808	34.2001	1.29889	160.753	134.084	20.9942	5.06081	71.0551	38.7302	18.0462	13.5642	13.4682	75.3998	3.40287	2276.15
	FLX	186.004	759.299	134.261	21.9735	16.8553	130.192	86.4984	259.257	134.842	125.1	92.4307	9.91571	2.58396	23.6705	33.7158	14.4747	27.0324	0	35.224	0	2093.33
	VEG	176.82	719.258	126.773	21.0117	16.8553	162.74	129.748	345.676	134.842	125.1	92.4307	0	0	0	0	14.4747	27.0324	0	0	0	2092.76
	VGN	162.431	651.765	114.649	19.3755	16.8553	195.288	144.164	432.095	134.842	125.1	92.4307	0	0	0	0	0	0	0	0	0	2088.99
Southern Asia	BMK	633.568	701.616	73.53	82.5976	38.6818	59.45	35.1896	82.7102	6.01708	253.913	184.143	12.4609	7.6948	2.83084	18.5829	10.559	121.633	54.4146	18.5554	0.141067	2398.29
	FLX	424.431	432.823	46.0227	55.7156	38.6818	129.158	83.8526	236.748	129.787	237.585	110.784	9.43643	5.88843	2.81881	13.3093	9.91567	136.22	0	17.2133	0	2120.39
	VEG	377.705	382.957	40.5785	48.8874	38.6818	161.447	125.779	315.664	129.787	237.585	110.784	0	0	0	0	9.91567	136.22	0	0	0	2115.99
	VGN	391.348	386.916	42.289	50.9744	38.6818	193.736	139.754	394.58	129.787	237.585	110.784	0	0	0	0	0	0	0	0	0	2116.44
Global	BMK	463.219	467.863	162.32	108.645	42.1741	67.3193	55.733	72.7406	3.45434	264.003	157.769	42.3362	10.0975	87.5239	49.9117	28.0716	78.8624	47.1042	40.1518	7.99755	2257.3
	FLX	368.447	333.945	128.739	98.669	39.4348	124.585	98.8836	257.001	136.534	233.03	94.0108	11.5894	4.23454	14.8189	31.6629	13.738	95.9882	0	23.4928	0	2108.8
	VEG	343.08	310.661	119.833	90.733	39.4348	155.686	132.721	342.668	136.534	233.03	94.0108	0	0	0	0	13.738	95.9882	0	0	0	2108.12
	VGN	343.912	296.937	116.009	88.1558	39.4348	186.794	144.079	428.334	136.534	233.03	94.0108	0	0	0	0	0	0	0	0	0	2107.23

## Sheet: prod_glb
Food production (kilo tonnes per year, kt/yr) by region, diet scenario, and food group:
Food group	Diet scenario
	BMK	FLX	VEG	VGN
wheat	924551	759321	711545	681328
rice	722861	522661	482085	443958
maize	1.19904e+06	842288	727663	503124
grains	396516	316771	277757	211345
roots	327838	291958	289476	276908
fruits	833672	1.66174e+06	2.07281e+06	2.48116e+06
vegetables	1.47459e+06	2.82657e+06	3.86085e+06	4.19606e+06
legumes / nuts	312501	676089	838867	998227
oils	626214	567258	565910	561630
sugar	287535	208781	208773	208735
beef	107353	28202.8	344.308	344.308
lamb	24153.4	10111.8	187.839	187.839
pork	163435	28015.2	1082.81	1082.81
poultry	160312	100641	3125.77	3125.77
eggs	103164	52706.7	52706.7	1420.12
milk	631103	780076	780076	111872
other	402889	0	0	0

## Sheet: prod_rgs
Food production (kilo tonnes per year, kt/yr) by region, diet scenario, and food group:
		Food production (kt per year)
Region	Diet	wheat	rice	maize	grains	roots	fruits	vegetables	legumes	nuts&seeds	oils	sugar	beef	lamb	pork	poultry	eggs	milk	dairy	other	total
Africa	BMK	31656.2	24180.2	104768	97767	27929.8	127051	119688	25222	3841.27	12976.1	19158.8	5107.07	4102.23	1441.87	8522.72	5652.93	50763	19423.5	887.809	690139
	FLX	15227.8	20620.6	88320	95502.2	27765.9	352968	423569	70633.7	3841.27	10186.9	15440.2	2339.96	2433.22	951.076	7067.92	5297.7	70121.9	0	3.85394e-06	1.21229e+06
	VEG	12196.8	19555.4	73114.3	82511.1	27542.9	439507	629051	93427.4	3841.27	10184.4	15440.2	20.2904	49.7335	8.05206e-06	31.5536	5297.7	70121.9	0	3.85394e-06	1.48189e+06
	VGN	9976.58	18573.6	54854.5	72033.8	26761	523344	697496	116791	3841.27	10141.6	15440.2	20.2904	49.7335	8.05206e-06	31.5536	25.2403	6713.03	0	3.85394e-06	1.55609e+06
Asia-Pacific Developed	BMK	24752.7	5693.56	5.71848	14616.7	1795.7	7224.51	12894.7	3273.4	48.5914	6434.45	6661.35	5216.4	1168.69	5334.67	4675.97	4512.37	29280.2	26070.3	2261.45	161921
	FLX	21950.5	5315.14	0	12744.6	1769.53	18143.4	31261.9	12351.9	48.5914	5492.74	4884.9	1359.12	436.516	832.556	2510.47	1460.16	48080.7	0	6.61864e-07	168643
	VEG	20379.1	4896.63	0	12102.9	1765.43	23400.8	51215.7	16107.2	48.5914	5492.32	4884.53	2.12428e-06	119.831	0	0	1460.16	48080.7	0	6.61864e-07	189954
	VGN	19641.8	4703.05	0	9895.25	1735.83	28659.2	57867.3	19568.4	48.5914	5489.27	4881.82	2.12428e-06	119.831	0	0	0	25356.7	0	6.61864e-07	177967
Eastern Asia	BMK	177131	196796	341399	14051.8	73020.6	198307	816063	17334.3	4673.77	34325.4	853.102	11713.3	9607.05	78412.7	26113.2	39788	61119.4	8428.03	2586.24	2.11172e+06
	FLX	141913	150513	178896	8354.89	68714.2	305347	963065	34539.7	4673.77	31661.2	804.574	1679.32	2448.28	10617.1	22828.9	12540.7	69543.6	0	2.08661e-06	2.00814e+06
	VEG	136849	145077	143729	7078.18	67755.1	381462	1.07475e+06	42419.7	4673.77	31097.6	804.574	6.43898	4.74031e-06	259.922	27.909	12540.7	69543.6	0	2.08661e-06	2.11808e+06
	VGN	123524	130898	79553.7	4757.91	66040.2	458294	1.10383e+06	50128	4673.77	30082.5	804.574	6.43898	4.74031e-06	259.922	27.909	710.59	2867.34	0	2.08661e-06	2.05646e+06
Eurasia	BMK	126877	1758.87	9028.77	44956.7	44849.4	13639.3	49340.4	5098.16	7488.03	12533.4	9830.93	6268.59	1165.83	2963.51	4261.1	4230.83	34064.9	18976.5	1535.14	398867
	FLX	101655	1438.18	6312.47	33719.7	25337	27789.8	76303.4	21183.5	7488.03	11564.7	5697.09	1414.88	306.152	495.104	2950.23	1810.48	36085.9	0	3.09186e-06	361551
	VEG	94971.3	1351.79	5980.39	31461.8	24837.6	34650.2	108446	27469.5	7488.03	11513.6	5697.09	144.544	2.24473e-05	4.46743	3.13392	1810.48	36085.9	0	3.09186e-06	391916
	VGN	78925.4	1415.25	2863.94	16845.8	19744.3	41390.6	118786	32936.1	7488.03	10977.2	5697.09	144.544	2.24473e-05	4.46743	3.13392	57.3997	5441.47	0	3.09186e-06	342720
Europe	BMK	271369	2868.75	98483.9	112223	68536.1	58048	128925	8304.25	20197.1	73071.9	31837.6	20618.4	3770.85	30127.5	22716	12111.1	95090.6	127685	15174.1	1.20116e+06
	FLX	241002	2384.16	67643.6	77059.2	57615.9	137897	359044	39339.8	20197.1	68269.5	20224.8	6791.26	1860.81	5764.53	16040.3	6301.94	100446	0	38.7302	1.22792e+06
	VEG	231880	2240.69	56168.4	65533.8	57086.6	172159	536642	51618	20197.1	68161.1	20220.2	4.67597	4.50388e-05	477.324	2.68077	6301.94	100446	0	38.7302	1.38918e+06
	VGN	228164	2326.93	42708.3	46601.2	52376.5	206973	595083	63708.3	20197.1	67745.2	20204.3	4.67597	4.50388e-05	477.324	2.68077	487.877	2109.57	0	38.7302	1.34921e+06
Latin America and Caribbean	BMK	38669.9	26902.8	161809	32953.6	15844.5	165915	58379.4	63676.4	6483.28	241458	123957	22159.9	317.593	10936.9	34596.3	11380.6	86341.6	35784.9	5325.04	1.14289e+06
	FLX	31448.1	22515.1	132493	27626.9	15219.5	257675	217369	124782	6483.28	219527	101975	3810.25	73.6949	2153.77	16970.6	6621.36	120801	0	2079.51	1.30962e+06
	VEG	29445.5	21372.1	121764	25429.9	15180.8	318707	326723	153160	6483.28	219422	101971	124.166	2.93618	301.2	1833.34	6621.36	120801	0	2079.51	1.47142e+06
	VGN	29905.2	21964.1	73713.3	16406	15057.7	379494	362966	181246	6483.28	218771	101952	124.166	2.93618	301.2	1833.34	59.7674	24727.4	0	2079.51	1.43709e+06
Middle East	BMK	17.9459	0	183.625	33.6519	780.551	1772.07	1282.96	21.1838	37.6261	112.91	0	323.296	23.9743	0.0922283	1635.53	213.75	1110.12	1495.15	0	9044.44
	FLX	0	0	48.1027	14.4976	779.552	2780.2	3803.39	348.615	37.6261	35.7378	0	55.7989	6.47016	0.0922283	877.402	167.526	2284.32	0	0	11239.3
	VEG	0	0	39.1163	13.1297	779.489	3365.9	5861.56	494.356	37.6261	35.2732	0	0	0.653339	0	662.23	167.526	2284.32	0	0	13741.2
	VGN	0	0	0	11.7296	777.443	4033.64	6536.26	640.097	37.6261	20.1854	0	0	0.653339	0	662.23	72.5868	1340.25	0	0	14132.7
North America	BMK	64482.3	6090.41	363941	37971.9	28021.2	28337.8	30958	99990.4	2579.26	206455	10706.6	27096.6	500.913	22827.2	36492.3	9443.73	48210.2	66817.4	2593.62	1.09352e+06
	FLX	77505.3	6970.36	286097	32841.7	27932.1	102073	147121	224354	2579.26	182257	4631.82	5177.83	191.933	3562.6	14713.1	4778.01	82367.6	0	0	1.20515e+06
	VEG	71425.5	6450.14	263006	29289.7	27922.2	129330	220667	277153	2579.26	181747	4631.82	37.1624	10.8038	25.9501	145.212	4778.01	82367.6	0	0	1.30157e+06
	VGN	75706	6679.53	205670	23216.4	27892	155113	245186	329171	2579.26	180150	4631.82	37.1624	10.8038	25.9501	145.212	1.31294e-06	12769.6	0	0	1.26898e+06
South-East Asia and developing Pacific	BMK	7243.91	213506	73832.5	3698.46	8588.39	89229.9	64932.2	6948.99	1154.9	4461.34	23690.9	2943.19	987.936	11217.1	11463.9	7749.35	9740.59	7568.23	0	548958
	FLX	5388.81	158344	50756.9	2927.88	8372.7	146583	160253	30426.8	1154.9	4021.3	17694.8	1320.34	524.652	3465.35	9384.88	6072	17258.3	0	0	623950
	VEG	5075.71	143870	35444.9	2562.93	8170.98	182246	240366	39631.6	1154.9	4018.49	17694.8	3.63162	1.26247e-07	12.368	316.807	6072	17258.3	0	0	703900
	VGN	4715.32	123205	25763.4	1793.12	8109.58	218384	267073	48327.4	1154.9	4017.66	17694.8	3.63162	1.26247e-07	12.368	316.807	3.77714	1109.42	0	0	721684
Southern Asia	BMK	182351	245064	45586.4	38243.4	58471.4	144148	192126	33862.8	2264.9	34385.6	60839.2	5906.46	2508.32	173.269	9834.97	8081.02	215383	90640	7.87505	1.36988e+06
	FLX	123231	154560	31721	25980	58451.8	310481	444781	69361.5	2264.9	34242.1	37428.5	4254.03	1830.04	173.022	7297.31	7656.89	233087	0	1.61842e-06	1.5468e+06
	VEG	109323	137271	28417.1	21773.6	58434.9	387979	667119	88617.9	2264.9	34238.8	37428.5	3.39845	3.88038	1.57976	102.906	7656.89	233087	0	1.61842e-06	1.81372e+06
	VGN	110770	134192	17996.3	19784	58413.9	465478	741243	106942	2264.9	34234.7	37428.5	3.39845	3.88038	1.57976	102.906	2.87979	29437.1	0	1.61842e-06	1.7583e+06
Global	BMK	924551	722861	1.19904e+06	396516	327838	833672	1.47459e+06	263732	48768.8	626214	287535	107353	24153.4	163435	160312	103164	631103	402889	30371.3	8.7281e+06
	FLX	759321	522661	842288	316771	291958	1.66174e+06	2.82657e+06	627321	48768.8	567258	208781	28202.8	10111.8	28015.2	100641	52706.7	780076	0	2118.24	9.67531e+06
	VEG	711545	482085	727663	277757	289476	2.07281e+06	3.86085e+06	790098	48768.8	565910	208773	344.308	187.839	1082.81	3125.77	52706.7	780076	0	2118.24	1.08754e+07
	VGN	681328	443958	503124	211345	276908	2.48116e+06	4.19606e+06	949458	48768.8	561630	208735	344.308	187.839	1082.81	3125.77	1420.12	111872	0	2118.24	1.06826e+07

## Sheet: emissions_glb
Ammonia and methane emissions (Gg/yr) by food group and diet scenario in 2030:
Food group	Ammonia (Gg/yr)				Methane (Gg/yr)
	BMK	FLX	VEG	VGN	BMK	FLX	VEG	VGN
total	49970.3	27997	14849.5	7932.01	159702	83598.3	49989.9	23084.2
staple crops	6426.66	4605.09	4151.94	3521.5	32024.2	23420.3	21562.1	19466
fruits&veg	459.967	871.938	1150.06	1288.61	0	0	0	0
legumes&nuts	425.347	797.996	962.588	1123.88	0	0	0	0
oil&sugar	1139.17	998.348	994.05	983.493	0	0	0	0
beef&lamb	20403.8	7532.91	106.298	106.298	84285.7	29971.6	318.327	318.327
pork&poultry	11545.8	5851.27	145.105	145.105	8081.1	2144.87	47.9052	47.9052
milk&eggs	9561.62	7338.84	7338.84	762.552	35310.9	28061.5	28061.5	3252.01
other	7.84872	0.581856	0.581856	0.581856	0	0	0	0

## Sheet: NH3_rgs
Ammonia emisions (giga grams per year, Gg/yr) by region, diet scenario, and food group:
		Ammonia emissions (Gg/yr)
Region	Diet	wheat	rice	maize	grains	roots	fruits	vegetables	legumes	nuts&seeds	oils	sugar	beef	lamb	pork	poultry	eggs	milk	dairy	fish	other	total
Africa	BMK	59.5084	31.728	78.6321	81.4053	5.41637	23.719	30.1939	13.2147	3.53845	11.2624	14.1406	751.472	1781.49	301.555	548.882	71.6189	1096.17	330.237	0	0.23681	5234.42
	FLX	22.9442	26.3834	66.5221	79.1154	5.38577	65.6158	91.1864	37.0113	3.53845	9.39571	11.56	386.436	1064.33	235.002	507.103	67.2412	1424.11	0	0	1.04152e-09	4102.87
	VEG	16.3961	25.2927	54.7385	68.4396	5.34338	81.6192	134.217	49.2548	3.53845	9.39344	11.56	2.91337	2.75625	1.3752e-06	2.78729	67.2412	1424.11	0	0	1.04152e-09	1959.6
	VGN	11.5118	24.4243	40.7428	58.2534	5.19342	97.142	148.551	61.7441	3.53845	9.35227	11.56	2.91337	2.75625	1.3752e-06	2.78729	0.292732	96.9149	0	0	1.04152e-09	577.678
Asia-Pacific Developed	BMK	38.6754	9.96081	0.00745696	29.8426	0.338839	1.28865	1.72788	1.73458	0.130669	17.5234	4.95189	606.43	571.438	241.349	149.765	15.056	104.663	95.7342	0	0.611553	1891.23
	FLX	34.2895	9.29877	0	26.2314	0.333809	3.2254	5.20232	6.56264	0.130669	14.9561	3.60996	158.2	213.438	40.1213	85.5179	6.83851	171.845	0	0	1.78286e-10	779.801
	VEG	31.8355	8.56659	0	24.899	0.333022	4.15818	8.68565	8.56633	0.130669	14.955	3.60968	1.36371e-07	58.5924	0	0	6.83851	171.845	0	0	1.78286e-10	343.015
	VGN	30.6859	8.22793	0	20.6517	0.327339	5.09116	9.84685	10.3683	0.130669	14.9469	3.60763	1.36371e-07	58.5924	0	0	0	99.0717	0	0	1.78286e-10	261.549
Eastern Asia	BMK	105.282	663.293	863.047	37.2765	14.3218	33.5091	175.908	48.5967	22.899	178.436	0.639954	1573.21	1428.63	1934.52	1711.7	646.664	528.425	59.4946	0	0.69893	10026.6
	FLX	84.3496	504.447	452.247	22.5123	13.4772	51.402	204.876	69.3609	22.899	164.559	0.604251	224.217	364.189	261.625	1519.56	201.552	587.913	0	0	5.63906e-10	4749.78
	VEG	81.3397	486.531	363.404	19.1775	13.2891	64.2082	227.287	79.4713	22.899	161.624	0.604251	0.88044	1.13215e-06	6.42934	1.90759	201.552	587.913	0	0	5.63906e-10	2318.52
	VGN	73.4198	439.194	201.155	13.1375	12.9528	77.0813	232.958	88.965	22.899	156.335	0.604251	0.88044	1.13215e-06	6.42934	1.90759	11.7508	17.8984	0	0	5.63906e-10	1357.57
Eurasia	BMK	361.674	0.922917	16.2045	102.845	8.25704	2.05348	9.55886	2.67585	11.267	23.0609	7.33983	324.894	532.104	109.485	123.934	44.9559	313.828	151.034	0	0.407458	2146.5
	FLX	296.404	0.715047	11.8925	77.7917	4.68527	4.19098	14.6783	10.8859	11.267	20.6847	4.25467	79.3274	141.002	19.1022	90.8245	19.8745	313.2	0	0	5.43413e-10	1120.78
	VEG	276.77	0.666634	11.2496	72.5255	4.58925	5.22988	20.8495	14.0974	11.267	20.5938	4.25467	14.9513	4.93681e-06	0.0812871	0.269377	19.8745	313.2	0	0	5.43413e-10	790.47
	VGN	235.188	0.69494	5.45348	36.8655	3.63289	6.25759	22.8147	16.8829	11.267	19.4398	4.25467	14.9513	4.93681e-06	0.0812871	0.269377	0.674509	52.6792	0	0	5.43413e-10	431.407
Europe	BMK	278.821	10.6962	101.581	109.837	11.6214	8.83765	24.5134	4.58269	21.5899	100.633	20.5677	1294.84	128.187	949.95	363.272	124.622	540.223	601.599	0	3.73148	4699.71
	FLX	247.392	7.08905	67.3129	72.9258	9.52103	21.9632	67.2429	21.0167	21.5899	94.0622	13.1703	429.852	62.331	180.58	256.847	65.5039	552.65	0	0	0.00522354	2191.06
	VEG	237.866	6.60687	54.8903	59.6755	9.3928	27.4141	100.582	27.5241	21.5899	93.9082	13.1666	0.423407	1.80302e-06	12.7925	0.0590833	65.5039	552.65	0	0	0.00522354	1284.05
	VGN	234.977	6.91586	40.153	41.4538	8.42992	32.911	111.513	33.9509	21.5899	93.5355	13.1595	0.423407	1.80302e-06	12.7925	0.0590833	6.75686	11.9395	0	0	0.00522354	670.565
Latin America and Caribbean	BMK	40.3045	33.6929	185.811	41.5989	3.07094	32.2509	12.1373	20.2648	3.60491	46.069	96.2237	3955.89	233.346	569.866	938.63	159.304	716.264	232.814	0	1.4589	7322.6
	FLX	32.8679	28.277	148.785	34.8992	2.94558	50.3682	44.7685	42.3349	3.60491	42.7106	78.5971	697.848	56.6845	119.223	470.282	93.749	938.687	0	0	0.576633	2887.21
	VEG	30.7605	26.9646	137.482	32.3298	2.93794	62.3372	67.2288	52.8948	3.60491	42.6795	78.5942	16.7111	1.3913	13.917	72.3331	93.749	938.687	0	0	0.576633	1675.18
	VGN	30.9592	27.7295	85.0217	19.7704	2.91396	74.2596	74.6718	63.3692	3.60491	42.3738	78.5792	16.7111	1.3913	13.917	72.3331	0.829031	149.446	0	0	0.576633	758.458
Middle East	BMK	0.0836801	0	0.394263	0.0725541	0.133013	0.343897	0.257662	0.0106183	0.0317821	0.0953727	0	12.9297	3.4694	0.00499353	23.5311	1.86037	2.29291	3.08816	0	0	48.5995
	FLX	0	0	0.103282	0.0312572	0.132843	0.527763	0.688752	0.174742	0.0317821	0.0301871	0	2.23159	0.936318	0.00499353	12.6236	1.45806	4.71816	0	0	0	23.6933
	VEG	0	0	0.0839872	0.0283079	0.132832	0.636458	1.04076	0.247794	0.0317821	0.0297946	0	0	0.0945467	0	9.52784	1.45806	4.71816	0	0	0	18.0303
	VGN	0	0	0	0.0252893	0.132484	0.752524	1.1562	0.320846	0.0317821	0.0170503	0	0	0.0945467	0	9.52784	0.631759	2.76822	0	0	0	15.4585
North America	BMK	44.5924	1.06488	576.875	55.4252	5.50051	4.98485	5.97617	208.159	4.76258	438.735	8.03641	2364.25	67.7237	595.293	900.659	144.449	169.715	237.849	0	0.701458	5834.75
	FLX	51.4216	1.21873	453.465	47.4502	5.48304	16.4018	28.3715	451.438	4.76258	387.439	3.47666	451.865	25.2203	92.3047	353.94	73.1332	292.065	0	0	0	2739.46
	VEG	47.3664	1.12777	416.85	42.1238	5.48112	20.6582	42.5544	554.801	4.76258	386.368	3.47666	3.23926	1.56813	0.648391	3.91652	73.1332	292.065	0	0	0	1900.14
	VGN	49.9313	1.16788	325.919	32.2592	5.47526	24.7818	47.2826	656.702	4.76258	383.022	3.47666	3.23926	1.56813	0.648391	3.91652	2.27512e-08	44.8074	0	0	0	1588.96
South-East Asia and developing Pacific	BMK	19.202	679.544	40.3392	4.98703	1.57192	15.4617	12.1392	3.0867	0.825476	3.32888	17.2895	1084.58	592.419	320.043	957.76	98.1479	330.043	227.28	0	0	4408.05
	FLX	14.3057	506.091	27.8022	3.98453	1.5305	25.3491	30.0907	13.3464	0.825476	3.02419	12.8848	500.532	293.432	107.319	870.455	75.2161	555.438	0	0	0	3041.63
	VEG	13.5165	458.637	19.8938	3.49761	1.49175	31.5143	45.1335	17.3497	0.825476	3.02091	12.8848	1.14938	1.18447e-07	0.285649	12.8991	75.2161	555.438	0	0	0	1252.75
	VGN	12.5823	391.121	13.3587	2.40178	1.47996	37.7627	50.1482	21.1615	0.825476	3.02004	12.8848	1.14938	1.18447e-07	0.285649	12.8991	0.0533986	41.2254	0	0	0	602.359
Southern Asia	BMK	714.396	848.265	52.4796	44.966	11.0963	26.0192	39.0856	49.5692	4.80225	105.336	45.5007	2129.94	966.555	9.58351	796.05	108.575	1679.7	725.912	0	0.00212772	8357.83
	FLX	485.113	537.511	36.7498	30.5604	11.0926	55.7963	89.9924	72.4124	4.80225	105.224	28.1046	1620.42	760.42	9.57062	619.274	103.538	1790.11	0	0	4.37273e-10	6360.7
	VEG	430.712	476.305	33.2932	26.0125	11.0895	69.7238	134.977	84.9296	4.80225	105.222	28.1046	0.606068	1.02061	0.0826546	7.16846	103.538	1790.11	0	0	4.37273e-10	3307.7
	VGN	437.923	470.655	21.2491	24.6972	11.0856	83.6512	149.975	96.9611	4.80225	105.219	28.1046	0.606068	1.02061	0.0826546	7.16846	0.0342016	224.777	0	0	4.37273e-10	1668.01
Global	BMK	1662.54	2279.17	1915.37	508.256	61.3281	148.468	311.498	351.895	73.452	924.479	214.69	14098.4	6305.37	5031.65	6514.18	1415.25	5481.33	2665.04	0	7.84872	49970.3
	FLX	1269.09	1621.03	1264.88	395.502	54.5877	294.84	577.097	724.544	73.452	842.086	156.262	4550.93	2981.98	1064.85	4786.42	708.105	6630.74	0	0	0.581856	27997
	VEG	1166.56	1490.7	1091.89	348.709	54.0807	367.5	782.556	889.136	73.452	837.795	156.255	40.8743	65.4232	34.2368	110.868	708.105	6630.74	0	0	0.581856	14849.5
	VGN	1117.18	1370.13	733.052	249.516	51.6236	439.691	848.916	1050.43	73.452	827.262	156.231	40.8743	65.4232	34.2368	110.868	21.0233	741.528	0	0	0.581856	7932.01

## Sheet: CH4_rgs
Methane emissions (Gg/yr) by food group, diet scenario, and region in 2030:
		Methane emissions (Gg/yr)
Region	Diet	wheat	rice	maize	grains	roots	fruits	vegetables	legumes	nuts&seeds	oils	sugar	beef	lamb	pork	poultry	eggs	milk	dairy	fish	other	total
Africa	BMK	0	995.522	0	0	0	0	0	0	0	0	0	2746.35	3406.96	89.6643	95.6372	8.11303	3490.65	1058.29	0	0	11891.2
	PSC	0	903.689	0	0	0	0	0	0	0	0	0	10.3389	13.1255	3.61985e-07	0.236554	7.50221	4541	0	0	0	5475.89
	VEG	0	836.848	0	0	0	0	0	0	0	0	0	10.3389	13.1255	3.61985e-07	0.236554	7.50221	4541	0	0	0	5409.05
	VGN	0	770.011	0	0	0	0	0	0	0	0	0	10.3389	13.1255	3.61985e-07	0.236554	0.0594437	315.015	0	0	0	1108.79
Asia-Pacific Developed	BMK	0	130.662	0	0	0	0	0	0	0	0	0	2602.84	908.96	208.122	118.819	1.98103	541.936	502.284	0	0	5015.6
	FLX	0	121.978	0	0	0	0	0	0	0	0	0	679.128	339.506	29.0333	59.1363	0.824732	889.737	0	0	0	2119.34
	VEG	0	112.373	0	0	0	0	0	0	0	0	0	5.17006e-07	93.2001	0	0	0.824732	889.737	0	0	0	1096.14
	VGN	0	107.931	0	0	0	0	0	0	0	0	0	5.17006e-07	93.2001	0	0	0	534.795	0	0	0	735.926
Eastern Asia	BMK	0	8210.8	0	0	0	0	0	0	0	0	0	6024.9	2486.46	2270.24	97.3272	42.6781	1724.53	195.125	0	0	21052
	FLX	0	6264.1	0	0	0	0	0	0	0	0	0	857.808	633.85	307.864	85.8005	13.5822	1919.63	0	0	0	10082.6
	VEG	0	6039.53	0	0	0	0	0	0	0	0	0	3.38197	1.97729e-06	7.53485	0.106596	13.5822	1919.63	0	0	0	7983.77
	VGN	0	5450.44	0	0	0	0	0	0	0	0	0	3.38197	1.97729e-06	7.53485	0.106596	0.751839	58.8926	0	0	0	5521.11
Eurasia	BMK	0	85.0735	0	0	0	0	0	0	0	0	0	1234.67	955.198	83.7616	146.135	6.26465	1150.02	572.377	0	0	4233.49
	FLX	0	66.2811	0	0	0	0	0	0	0	0	0	304.464	251.837	14.1499	106.71	2.64686	1163.56	0	0	0	1909.65
	VEG	0	61.8153	0	0	0	0	0	0	0	0	0	59.9977	1.42968e-05	0.117199	0.346885	2.64686	1163.56	0	0	0	1288.48
	VGN	0	64.4115	0	0	0	0	0	0	0	0	0	59.9977	1.42968e-05	0.117199	0.346885	0.0783625	186.476	0	0	0	311.428
Europe	BMK	0	114.115	0	0	0	0	0	0	0	0	0	6941.78	1729.7	882.294	11.3821	7.52782	2861.86	3232.08	0	0	15780.7
	FLX	0	80.8083	0	0	0	0	0	0	0	0	0	2318.5	849.226	169.699	8.02933	3.96184	2925.08	0	0	0	6355.3
	VEG	0	75.5754	0	0	0	0	0	0	0	0	0	1.56505	2.23842e-05	14.5851	0.00372479	3.96184	2925.08	0	0	0	3020.77
	VGN	0	78.9093	0	0	0	0	0	0	0	0	0	1.56505	2.23842e-05	14.5851	0.00372479	0.750672	48.462	0	0	0	144.276
Latin America and Caribbean	BMK	0	848.261	0	0	0	0	0	0	0	0	0	24688.4	421.096	286.381	86.6605	17.8131	3004.55	974.159	0	0	30327.3
	FLX	0	710.842	0	0	0	0	0	0	0	0	0	4373.3	100.709	58.6204	43.4784	10.1716	3934.94	0	0	0	9232.06
	VEG	0	675.87	0	0	0	0	0	0	0	0	0	104.415	2.54712	6.47585	6.63195	10.1716	3934.94	0	0	0	4741.05
	VGN	0	690.374	0	0	0	0	0	0	0	0	0	104.415	2.54712	6.47585	6.63195	0.0955098	626.439	0	0	0	1436.98
Middle East	BMK	0	0	0	0	0	0	0	0	0	0	0	37.9162	5.2808	0.00425297	7.60783	0.050438	5.23141	7.04583	0	0	63.1368
	FLX	0	0	0	0	0	0	0	0	0	0	0	6.5441	1.42518	0.00425297	4.08133	0.0395306	10.7648	0	0	0	22.8592
	VEG	0	0	0	0	0	0	0	0	0	0	0	0	0.14391	0	3.08044	0.0395306	10.7648	0	0	0	14.0286
	VGN	0	0	0	0	0	0	0	0	0	0	0	0	0.14391	0	3.08044	0.0171281	6.31586	0	0	0	9.55734
North America	BMK	0	256.879	0	0	0	0	0	0	0	0	0	10600	299.868	1590.71	1015.66	11.6714	732.912	1026.26	0	0	15534
	FLX	0	293.993	0	0	0	0	0	0	0	0	0	2027.8	111.514	248.202	399.132	5.91131	1260.57	0	0	0	4347.12
	VEG	0	272.052	0	0	0	0	0	0	0	0	0	14.452	6.96643	1.80563	4.4166	5.91131	1260.57	0	0	0	1566.18
	VGN	0	281.727	0	0	0	0	0	0	0	0	0	14.452	6.96643	1.80563	4.4166	1.9553e-09	193.548	0	0	0	502.916
South-East Asia and developing Pacific	BMK	0	12989.1	0	0	0	0	0	0	0	0	0	4613.85	1348.67	900.466	93.8547	10.8451	1717.67	1100.45	0	0	22774.9
	FLX	0	9681.47	0	0	0	0	0	0	0	0	0	2106.32	662.511	310.361	85.7244	8.40171	2808.46	0	0	0	15663.3
	VEG	0	8771.37	0	0	0	0	0	0	0	0	0	4.4776	2.9901e-07	0.72804	1.184	8.40171	2808.46	0	0	0	11594.6
	VGN	0	7425.2	0	0	0	0	0	0	0	0	0	4.4776	2.9901e-07	0.72804	1.184	0.00529535	223.762	0	0	0	7655.36
Southern Asia	BMK	0	8393.78	0	0	0	0	0	0	0	0	0	11350.1	1882.75	27.7145	68.6677	13.9454	7996.53	3296.01	0	0	33029.5
	FLX	0	5302.28	0	0	0	0	0	0	0	0	0	9414.05	1461.69	27.7043	54.2133	12.7398	8542.02	0	0	0	24814.7
	VEG	0	4716.69	0	0	0	0	0	0	0	0	0	1.74388	1.97122	0.0656086	0.586141	12.7398	8542.02	0	0	0	13275.8
	VGN	0	4596.97	0	0	0	0	0	0	0	0	0	1.74388	1.97122	0.0656086	0.586141	0.00818825	1056.54	0	0	0	5657.89
Global	BMK	0	32024.2	0	0	0	0	0	0	0	0	0	70840.8	13444.9	6339.35	1741.75	120.89	23225.9	11964.1	0	0	159702
	FLX	0	23420.3	0	0	0	0	0	0	0	0	0	23504.9	6466.7	1229.27	915.595	65.7818	27995.8	0	0	0	83598.3
	VEG	0	21562.1	0	0	0	0	0	0	0	0	0	200.372	117.954	31.3123	16.5929	65.7818	27995.8	0	0	0	49989.9
	VGN	0	19466	0	0	0	0	0	0	0	0	0	200.372	117.954	31.3123	16.5929	1.76644	3250.25	0	0	0	23084.2

## Sheet: air_poll_glb
Global change in air pollution:
	Flexitarian	Vegetarian	Vegan
PM2.5 (µg/m³)	-0.970015	-1.8421	-2.35309
Ozone (ppb)	-1.26164	-1.81984	-2.26641

## Sheet: air_poll_rgs
Change in particulate matter and ozone concentrations by region and diet scenario in 2030:
Region	Change in PM2.5 (µg/m³)			Percentage change				Benchmark emissions
	FLX	VEG	VGN	FLX	VEG	VGN		BMK
Global	-0.970015	-1.8421	-2.35309	-0.0297904	-0.0565731	-0.0722664		32.5613
Africa	0.018607	-0.0192046	-0.0536148	0.000752367	-0.000776531	-0.0021679		24.7313
Asia-Pacific Developed	-1.25195	-2.01203	-2.1463	-0.124521	-0.20012	-0.213474		10.0541
Eastern Asia	-4.27093	-8.18587	-10.3263	-0.10527	-0.201766	-0.254525		40.5711
Eurasia	-0.701211	-1.05856	-1.36165	-0.0534378	-0.0806705	-0.103769		13.122
Europe	-0.638543	-1.08574	-1.29466	-0.0807943	-0.137378	-0.163812		7.90333
Latin America and Caribbean	-0.255315	-0.388014	-0.483343	-0.0248884	-0.0378239	-0.0471166		10.2584
Middle East	-0.414955	-0.944044	-1.21626	-0.0112881	-0.0256811	-0.0330861		36.7603
North America	-1.16053	-1.46413	-1.5731	-0.144054	-0.181739	-0.195265		8.05624
South-East Asia and dev Pacific	-0.0445073	-0.109813	-0.145173	-0.00392461	-0.00968317	-0.0128012		11.3406
Southern Asia	-0.00520326	-0.162348	-0.403041	-8.15051e-05	-0.00254306	-0.00631334		63.8397
Region	Change in ozone exposure (ppb)			Percentage change				Benchmark emissions
	FLX	VEG	VGN	FLX	VEG	VGN		BMK
Global	-1.26164	-1.81984	-2.26641	-0.0206231	-0.0297477	-0.0370474		61.1759
Africa	-1.32799	-1.91495	-2.38392	-0.0238544	-0.0343979	-0.042822		55.6704
Asia-Pacific Developed	-1.08723	-1.56931	-1.95172	-0.0215049	-0.0310401	-0.038604		50.5574
Eastern Asia	-1.06686	-1.53543	-1.90509	-0.0170868	-0.0245914	-0.030512		62.4375
Eurasia	-1.22692	-1.76671	-2.19711	-0.0268867	-0.0387158	-0.0481477		45.6328
Europe	-1.66917	-2.40489	-2.99675	-0.0323624	-0.0466268	-0.0581019		51.5775
Latin America and Caribbean	-1.21549	-1.75439	-2.18451	-0.0267375	-0.038592	-0.0480534		45.46
Middle East	-2.09454	-3.0254	-3.77142	-0.0303166	-0.0437898	-0.0545878		69.0891
North America	-1.48309	-2.13669	-2.66336	-0.0263534	-0.0379673	-0.0473259		56.277
South-East Asia and dev Pacific	-1.09134	-1.57251	-1.96266	-0.0232993	-0.0335719	-0.0419013		46.8402
Southern Asia	-1.14297	-1.65297	-2.06215	-0.0142391	-0.0205926	-0.0256902		80.27

[truncated: 5 more sheets: mortality_glb, mortality_rgs, econ_glb, econ_rgs, years_rgs]
