# Supplementary material for: The global and regional air quality impacts of dietary change
Source: Nat Commun. 2023 Oct 6;14:6227. doi: 10.1038/s41467-023-41789-3 (PMC10558460; doi:10.1038/s41467-023-41789-3)
Supplement: Supplementary file 4 — Supplementary Data 2 [file 41467_2023_41789_MOESM4_ESM.xlsx]

## Sheet: notes
Reference:
Springmann, M, Van Dingenen, R, Vandyck, T, Latka, C, Witzke, P, Leip, A. The global and regional air quality impacts of dietary change.
Tabs:
> data: raw data with results in long format
> pivot_table: interactive pivot table with results
Dimensions of data and pivot table:
> Parameter: changes in air pollution (pollution), mortality (mortality), economic impacts (economics)
> Measure: measure including absolute impacts (µg/m³ for PM2.5, ppb for ozone; number of deaths for mortality; billion USD for economics), and absolute and percentage changes (chg, pct) compared to the baseline diet of the same year (with 'chg' in percentage of GDP for economics)
> Item: exposure and mortality attributable to PM2.5 (PM2p5), ozone (O3), and their combination (total); market impacts assoicated with enhanced labour productivity (market), non-market valuation of changes in mortality (value)
> Region: geographic world regions and countries (listed in ISO3 code)
> Year: year of analysis including 2030, and sensitivity analyses for 2010 and 2050
> Scenario: diet scenarios including baseline/benchmark diets (BMK), flexitarian diets (FLX), vegetarian diets (VEG), and vegan diets (VGN)
> Stats: statistics including the mean value and the low and high values of 95% confidence intervals

## Sheet: data
Parameter	Measure	Item	Region	Year	Scenario	Stats	Value
pollution	abs	PM2p5	Global	2030	BMK	mean	32.5613
pollution	abs	PM2p5	Global	2030	FLX	mean	31.5913
pollution	abs	PM2p5	Global	2030	VEG	mean	30.7193
pollution	abs	PM2p5	Global	2030	VGN	mean	30.2083
pollution	abs	PM2p5	Global	2050	BMK	mean	27.6852
pollution	abs	PM2p5	Global	2050	FLX	mean	27.2639
pollution	abs	PM2p5	Global	2050	VEG	mean	26.8436
pollution	abs	PM2p5	Global	2050	VGN	mean	26.5213
pollution	abs	PM2p5	Global	2010	BMK	mean	31.392
pollution	abs	PM2p5	Global	2010	FLX	mean	30.1412
pollution	abs	PM2p5	Global	2010	VEG	mean	29.3301
pollution	abs	PM2p5	Global	2010	VGN	mean	29.1194
pollution	abs	PM2p5	Africa	2030	BMK	mean	24.7313
pollution	abs	PM2p5	Africa	2030	FLX	mean	24.7499
pollution	abs	PM2p5	Africa	2030	VEG	mean	24.7121
pollution	abs	PM2p5	Africa	2030	VGN	mean	24.6777
pollution	abs	PM2p5	Africa	2050	BMK	mean	24.4183
pollution	abs	PM2p5	Africa	2050	FLX	mean	24.4765
pollution	abs	PM2p5	Africa	2050	VEG	mean	24.4559
pollution	abs	PM2p5	Africa	2050	VGN	mean	24.4375
pollution	abs	PM2p5	Africa	2010	BMK	mean	24.5661
pollution	abs	PM2p5	Africa	2010	FLX	mean	24.539
pollution	abs	PM2p5	Africa	2010	VEG	mean	24.4738
pollution	abs	PM2p5	Africa	2010	VGN	mean	24.4399
pollution	abs	PM2p5	Asia-Pacific Developed	2030	BMK	mean	10.0541
pollution	abs	PM2p5	Asia-Pacific Developed	2030	FLX	mean	8.80218
pollution	abs	PM2p5	Asia-Pacific Developed	2030	VEG	mean	8.0421
pollution	abs	PM2p5	Asia-Pacific Developed	2030	VGN	mean	7.90783
pollution	abs	PM2p5	Asia-Pacific Developed	2050	BMK	mean	7.80051
pollution	abs	PM2p5	Asia-Pacific Developed	2050	FLX	mean	7.37435
pollution	abs	PM2p5	Asia-Pacific Developed	2050	VEG	mean	7.08219
pollution	abs	PM2p5	Asia-Pacific Developed	2050	VGN	mean	6.97827
pollution	abs	PM2p5	Asia-Pacific Developed	2010	BMK	mean	10.7153
pollution	abs	PM2p5	Asia-Pacific Developed	2010	FLX	mean	9.7525
pollution	abs	PM2p5	Asia-Pacific Developed	2010	VEG	mean	9.37606
pollution	abs	PM2p5	Asia-Pacific Developed	2010	VGN	mean	9.32616
pollution	abs	PM2p5	Eastern Asia	2030	BMK	mean	40.5711
pollution	abs	PM2p5	Eastern Asia	2030	FLX	mean	36.3001
pollution	abs	PM2p5	Eastern Asia	2030	VEG	mean	32.3852
pollution	abs	PM2p5	Eastern Asia	2030	VGN	mean	30.2447
pollution	abs	PM2p5	Eastern Asia	2050	BMK	mean	31.4288
pollution	abs	PM2p5	Eastern Asia	2050	FLX	mean	29.192
pollution	abs	PM2p5	Eastern Asia	2050	VEG	mean	26.7257
pollution	abs	PM2p5	Eastern Asia	2050	VGN	mean	24.8944
pollution	abs	PM2p5	Eastern Asia	2010	BMK	mean	46.7937
pollution	abs	PM2p5	Eastern Asia	2010	FLX	mean	42.2429
pollution	abs	PM2p5	Eastern Asia	2010	VEG	mean	39.1263
pollution	abs	PM2p5	Eastern Asia	2010	VGN	mean	38.6107
pollution	abs	PM2p5	Eurasia	2030	BMK	mean	13.122
pollution	abs	PM2p5	Eurasia	2030	FLX	mean	12.4208
pollution	abs	PM2p5	Eurasia	2030	VEG	mean	12.0634
pollution	abs	PM2p5	Eurasia	2030	VGN	mean	11.7603
pollution	abs	PM2p5	Eurasia	2050	BMK	mean	12.0795
pollution	abs	PM2p5	Eurasia	2050	FLX	mean	11.5643
pollution	abs	PM2p5	Eurasia	2050	VEG	mean	11.2633
pollution	abs	PM2p5	Eurasia	2050	VGN	mean	10.9986
pollution	abs	PM2p5	Eurasia	2010	BMK	mean	14.768
pollution	abs	PM2p5	Eurasia	2010	FLX	mean	14.1291
pollution	abs	PM2p5	Eurasia	2010	VEG	mean	13.8323
pollution	abs	PM2p5	Eurasia	2010	VGN	mean	13.5959
pollution	abs	PM2p5	Europe	2030	BMK	mean	7.90333
pollution	abs	PM2p5	Europe	2030	FLX	mean	7.26478
pollution	abs	PM2p5	Europe	2030	VEG	mean	6.81758
pollution	abs	PM2p5	Europe	2030	VGN	mean	6.60867
pollution	abs	PM2p5	Europe	2050	BMK	mean	6.79913
pollution	abs	PM2p5	Europe	2050	FLX	mean	6.29034
pollution	abs	PM2p5	Europe	2050	VEG	mean	6.03411
pollution	abs	PM2p5	Europe	2050	VGN	mean	5.88951
pollution	abs	PM2p5	Europe	2010	BMK	mean	11.9013
pollution	abs	PM2p5	Europe	2010	FLX	mean	10.3262
pollution	abs	PM2p5	Europe	2010	VEG	mean	9.8765
pollution	abs	PM2p5	Europe	2010	VGN	mean	9.46775
pollution	abs	PM2p5	Latin America and Caribbean	2030	BMK	mean	10.2584
pollution	abs	PM2p5	Latin America and Caribbean	2030	FLX	mean	10.0031
pollution	abs	PM2p5	Latin America and Caribbean	2030	VEG	mean	9.87041
pollution	abs	PM2p5	Latin America and Caribbean	2030	VGN	mean	9.77508
pollution	abs	PM2p5	Latin America and Caribbean	2050	BMK	mean	9.13965
pollution	abs	PM2p5	Latin America and Caribbean	2050	FLX	mean	8.98252
pollution	abs	PM2p5	Latin America and Caribbean	2050	VEG	mean	8.88979
pollution	abs	PM2p5	Latin America and Caribbean	2050	VGN	mean	8.80104
pollution	abs	PM2p5	Latin America and Caribbean	2010	BMK	mean	11.9113
pollution	abs	PM2p5	Latin America and Caribbean	2010	FLX	mean	11.6369
pollution	abs	PM2p5	Latin America and Caribbean	2010	VEG	mean	11.5309
pollution	abs	PM2p5	Latin America and Caribbean	2010	VGN	mean	11.4637
pollution	abs	PM2p5	Middle East	2030	BMK	mean	36.7603
pollution	abs	PM2p5	Middle East	2030	FLX	mean	36.3453
pollution	abs	PM2p5	Middle East	2030	VEG	mean	35.8163
pollution	abs	PM2p5	Middle East	2030	VGN	mean	35.544
pollution	abs	PM2p5	Middle East	2050	BMK	mean	35.3098
pollution	abs	PM2p5	Middle East	2050	FLX	mean	34.8369
pollution	abs	PM2p5	Middle East	2050	VEG	mean	34.3773
pollution	abs	PM2p5	Middle East	2050	VGN	mean	34.1244
pollution	abs	PM2p5	Middle East	2010	BMK	mean	37.5288
pollution	abs	PM2p5	Middle East	2010	FLX	mean	37.1685
pollution	abs	PM2p5	Middle East	2010	VEG	mean	36.6989
pollution	abs	PM2p5	Middle East	2010	VGN	mean	36.4219
pollution	abs	PM2p5	North America	2030	BMK	mean	8.05624
pollution	abs	PM2p5	North America	2030	FLX	mean	6.8957
pollution	abs	PM2p5	North America	2030	VEG	mean	6.59211
pollution	abs	PM2p5	North America	2030	VGN	mean	6.48313
pollution	abs	PM2p5	North America	2050	BMK	mean	6.91905
pollution	abs	PM2p5	North America	2050	FLX	mean	6.00545
pollution	abs	PM2p5	North America	2050	VEG	mean	5.81494
pollution	abs	PM2p5	North America	2050	VGN	mean	5.71599
pollution	abs	PM2p5	North America	2010	BMK	mean	9.62273
pollution	abs	PM2p5	North America	2010	FLX	mean	8.89735
pollution	abs	PM2p5	North America	2010	VEG	mean	8.79227
pollution	abs	PM2p5	North America	2010	VGN	mean	8.7703
pollution	abs	PM2p5	South-East Asia and developing Pacific	2030	BMK	mean	11.3406
pollution	abs	PM2p5	South-East Asia and developing Pacific	2030	FLX	mean	11.2961
pollution	abs	PM2p5	South-East Asia and developing Pacific	2030	VEG	mean	11.2308
pollution	abs	PM2p5	South-East Asia and developing Pacific	2030	VGN	mean	11.1954
pollution	abs	PM2p5	South-East Asia and developing Pacific	2050	BMK	mean	9.37066
pollution	abs	PM2p5	South-East Asia and developing Pacific	2050	FLX	mean	9.36805
pollution	abs	PM2p5	South-East Asia and developing Pacific	2050	VEG	mean	9.34692
pollution	abs	PM2p5	South-East Asia and developing Pacific	2050	VGN	mean	9.33094
pollution	abs	PM2p5	South-East Asia and developing Pacific	2010	BMK	mean	12.9161
pollution	abs	PM2p5	South-East Asia and developing Pacific	2010	FLX	mean	12.8139
pollution	abs	PM2p5	South-East Asia and developing Pacific	2010	VEG	mean	12.6932
pollution	abs	PM2p5	South-East Asia and developing Pacific	2010	VGN	mean	12.6601
pollution	abs	PM2p5	Southern Asia	2030	BMK	mean	63.8397
pollution	abs	PM2p5	Southern Asia	2030	FLX	mean	63.8345
pollution	abs	PM2p5	Southern Asia	2030	VEG	mean	63.6773
pollution	abs	PM2p5	Southern Asia	2030	VGN	mean	63.4366
pollution	abs	PM2p5	Southern Asia	2050	BMK	mean	51.8662
pollution	abs	PM2p5	Southern Asia	2050	FLX	mean	52.0235
pollution	abs	PM2p5	Southern Asia	2050	VEG	mean	52.1268
pollution	abs	PM2p5	Southern Asia	2050	VGN	mean	52.1335
pollution	abs	PM2p5	Southern Asia	2010	BMK	mean	51.7683
pollution	abs	PM2p5	Southern Asia	2010	FLX	mean	51.7324
pollution	abs	PM2p5	Southern Asia	2010	VEG	mean	51.5676
pollution	abs	PM2p5	Southern Asia	2010	VGN	mean	51.4393
pollution	abs	PM2p5	ARG	2030	BMK	mean	5.6
pollution	abs	PM2p5	ARG	2030	FLX	mean	5.48
pollution	abs	PM2p5	ARG	2030	VEG	mean	5.45
pollution	abs	PM2p5	ARG	2030	VGN	mean	5.44
pollution	abs	PM2p5	ARG	2050	BMK	mean	5.08
pollution	abs	PM2p5	ARG	2050	FLX	mean	4.99
pollution	abs	PM2p5	ARG	2050	VEG	mean	4.96
pollution	abs	PM2p5	ARG	2050	VGN	mean	4.95
pollution	abs	PM2p5	ARG	2010	BMK	mean	6.25
pollution	abs	PM2p5	ARG	2010	FLX	mean	6.15
pollution	abs	PM2p5	ARG	2010	VEG	mean	6.13
pollution	abs	PM2p5	ARG	2010	VGN	mean	6.12
pollution	abs	PM2p5	URY	2030	BMK	mean	4.73
pollution	abs	PM2p5	URY	2030	FLX	mean	4.61
pollution	abs	PM2p5	URY	2030	VEG	mean	4.58
pollution	abs	PM2p5	URY	2030	VGN	mean	4.56
pollution	abs	PM2p5	URY	2050	BMK	mean	4.51
pollution	abs	PM2p5	URY	2050	FLX	mean	4.41
pollution	abs	PM2p5	URY	2050	VEG	mean	4.38
pollution	abs	PM2p5	URY	2050	VGN	mean	4.37
pollution	abs	PM2p5	URY	2010	BMK	mean	5.04
pollution	abs	PM2p5	URY	2010	FLX	mean	4.93
pollution	abs	PM2p5	URY	2010	VEG	mean	4.91
pollution	abs	PM2p5	URY	2010	VGN	mean	4.9
pollution	abs	PM2p5	AUS	2030	BMK	mean	4.93
pollution	abs	PM2p5	AUS	2030	FLX	mean	4.89
pollution	abs	PM2p5	AUS	2030	VEG	mean	4.86
pollution	abs	PM2p5	AUS	2030	VGN	mean	4.85
pollution	abs	PM2p5	AUS	2050	BMK	mean	4.61
pollution	abs	PM2p5	AUS	2050	FLX	mean	4.59
pollution	abs	PM2p5	AUS	2050	VEG	mean	4.58
pollution	abs	PM2p5	AUS	2050	VGN	mean	4.57
pollution	abs	PM2p5	AUS	2010	BMK	mean	4.48
pollution	abs	PM2p5	AUS	2010	FLX	mean	4.41
pollution	abs	PM2p5	AUS	2010	VEG	mean	4.39
pollution	abs	PM2p5	AUS	2010	VGN	mean	4.39
pollution	abs	PM2p5	AUT	2030	BMK	mean	6.9
pollution	abs	PM2p5	AUT	2030	FLX	mean	6.13
pollution	abs	PM2p5	AUT	2030	VEG	mean	5.63
pollution	abs	PM2p5	AUT	2030	VGN	mean	5.4
pollution	abs	PM2p5	AUT	2050	BMK	mean	5.62
pollution	abs	PM2p5	AUT	2050	FLX	mean	5.06
pollution	abs	PM2p5	AUT	2050	VEG	mean	4.88
pollution	abs	PM2p5	AUT	2050	VGN	mean	4.82
pollution	abs	PM2p5	AUT	2010	BMK	mean	12.43
pollution	abs	PM2p5	AUT	2010	FLX	mean	10.62
pollution	abs	PM2p5	AUT	2010	VEG	mean	10.17
pollution	abs	PM2p5	AUT	2010	VGN	mean	9.72
pollution	abs	PM2p5	SVN	2030	BMK	mean	6.88
pollution	abs	PM2p5	SVN	2030	FLX	mean	6.21
pollution	abs	PM2p5	SVN	2030	VEG	mean	5.73
pollution	abs	PM2p5	SVN	2030	VGN	mean	5.43
pollution	abs	PM2p5	SVN	2050	BMK	mean	5.91
pollution	abs	PM2p5	SVN	2050	FLX	mean	5.33
pollution	abs	PM2p5	SVN	2050	VEG	mean	5.07
pollution	abs	PM2p5	SVN	2050	VGN	mean	4.92
pollution	abs	PM2p5	SVN	2010	BMK	mean	10.96
pollution	abs	PM2p5	SVN	2010	FLX	mean	9.41
pollution	abs	PM2p5	SVN	2010	VEG	mean	8.99
pollution	abs	PM2p5	SVN	2010	VGN	mean	8.56
pollution	abs	PM2p5	BGR	2030	BMK	mean	7.15
pollution	abs	PM2p5	BGR	2030	FLX	mean	7.15
pollution	abs	PM2p5	BGR	2030	VEG	mean	7.2
pollution	abs	PM2p5	BGR	2030	VGN	mean	7.26
pollution	abs	PM2p5	BGR	2050	BMK	mean	6.29
pollution	abs	PM2p5	BGR	2050	FLX	mean	6.33
pollution	abs	PM2p5	BGR	2050	VEG	mean	6.38
pollution	abs	PM2p5	BGR	2050	VGN	mean	6.45
pollution	abs	PM2p5	BGR	2010	BMK	mean	13.65
pollution	abs	PM2p5	BGR	2010	FLX	mean	13.22
pollution	abs	PM2p5	BGR	2010	VEG	mean	13.07
pollution	abs	PM2p5	BGR	2010	VGN	mean	12.96
pollution	abs	PM2p5	BEL	2030	BMK	mean	10.94
pollution	abs	PM2p5	BEL	2030	FLX	mean	9.5
pollution	abs	PM2p5	BEL	2030	VEG	mean	8.04
pollution	abs	PM2p5	BEL	2030	VGN	mean	6.93
pollution	abs	PM2p5	BEL	2050	BMK	mean	9.82
pollution	abs	PM2p5	BEL	2050	FLX	mean	8.45
pollution	abs	PM2p5	BEL	2050	VEG	mean	7.44
pollution	abs	PM2p5	BEL	2050	VGN	mean	6.41
pollution	abs	PM2p5	BEL	2010	BMK	mean	15.67
pollution	abs	PM2p5	BEL	2010	FLX	mean	11.69
pollution	abs	PM2p5	BEL	2010	VEG	mean	10.56
pollution	abs	PM2p5	BEL	2010	VGN	mean	9.45
pollution	abs	PM2p5	LUX	2030	BMK	mean	9.11
pollution	abs	PM2p5	LUX	2030	FLX	mean	7.86
pollution	abs	PM2p5	LUX	2030	VEG	mean	6.98
pollution	abs	PM2p5	LUX	2030	VGN	mean	6.78
pollution	abs	PM2p5	LUX	2050	BMK	mean	7.79
pollution	abs	PM2p5	LUX	2050	FLX	mean	6.79
pollution	abs	PM2p5	LUX	2050	VEG	mean	6.21
pollution	abs	PM2p5	LUX	2050	VGN	mean	6.13
pollution	abs	PM2p5	LUX	2010	BMK	mean	13.73
pollution	abs	PM2p5	LUX	2010	FLX	mean	10.82
pollution	abs	PM2p5	LUX	2010	VEG	mean	10.11
pollution	abs	PM2p5	LUX	2010	VGN	mean	9.49
pollution	abs	PM2p5	NLD	2030	BMK	mean	9.78
pollution	abs	PM2p5	NLD	2030	FLX	mean	8.29
pollution	abs	PM2p5	NLD	2030	VEG	mean	6.67
pollution	abs	PM2p5	NLD	2030	VGN	mean	5.36
pollution	abs	PM2p5	NLD	2050	BMK	mean	8.81
pollution	abs	PM2p5	NLD	2050	FLX	mean	7.31
pollution	abs	PM2p5	NLD	2050	VEG	mean	6.19
pollution	abs	PM2p5	NLD	2050	VGN	mean	4.96
pollution	abs	PM2p5	NLD	2010	BMK	mean	13.6
pollution	abs	PM2p5	NLD	2010	FLX	mean	9.57
pollution	abs	PM2p5	NLD	2010	VEG	mean	8.38
pollution	abs	PM2p5	NLD	2010	VGN	mean	7.19
pollution	abs	PM2p5	BRA	2030	BMK	mean	8.57
pollution	abs	PM2p5	BRA	2030	FLX	mean	8.41
pollution	abs	PM2p5	BRA	2030	VEG	mean	8.36
pollution	abs	PM2p5	BRA	2030	VGN	mean	8.29
pollution	abs	PM2p5	BRA	2050	BMK	mean	7.75
pollution	abs	PM2p5	BRA	2050	FLX	mean	7.64
pollution	abs	PM2p5	BRA	2050	VEG	mean	7.6
pollution	abs	PM2p5	BRA	2050	VGN	mean	7.55
pollution	abs	PM2p5	BRA	2010	BMK	mean	11.65
pollution	abs	PM2p5	BRA	2010	FLX	mean	11.49
pollution	abs	PM2p5	BRA	2010	VEG	mean	11.45
pollution	abs	PM2p5	BRA	2010	VGN	mean	11.4
pollution	abs	PM2p5	CAN	2030	BMK	mean	6.01
pollution	abs	PM2p5	CAN	2030	FLX	mean	5.37
pollution	abs	PM2p5	CAN	2030	VEG	mean	5.21
pollution	abs	PM2p5	CAN	2030	VGN	mean	5.11
pollution	abs	PM2p5	CAN	2050	BMK	mean	4.96
pollution	abs	PM2p5	CAN	2050	FLX	mean	4.44
pollution	abs	PM2p5	CAN	2050	VEG	mean	4.33
pollution	abs	PM2p5	CAN	2050	VGN	mean	4.24
pollution	abs	PM2p5	CAN	2010	BMK	mean	8
pollution	abs	PM2p5	CAN	2010	FLX	mean	7.5
pollution	abs	PM2p5	CAN	2010	VEG	mean	7.44
pollution	abs	PM2p5	CAN	2010	VGN	mean	7.4
pollution	abs	PM2p5	CHE	2030	BMK	mean	8.12
pollution	abs	PM2p5	CHE	2030	FLX	mean	7.69
pollution	abs	PM2p5	CHE	2030	VEG	mean	7.09
pollution	abs	PM2p5	CHE	2030	VGN	mean	6.56
pollution	abs	PM2p5	CHE	2050	BMK	mean	7.24
pollution	abs	PM2p5	CHE	2050	FLX	mean	6.94
pollution	abs	PM2p5	CHE	2050	VEG	mean	6.53
pollution	abs	PM2p5	CHE	2050	VGN	mean	6.01
pollution	abs	PM2p5	CHE	2010	BMK	mean	12.7
pollution	abs	PM2p5	CHE	2010	FLX	mean	10.55
pollution	abs	PM2p5	CHE	2010	VEG	mean	9.99
pollution	abs	PM2p5	CHE	2010	VGN	mean	9.16
pollution	abs	PM2p5	CHL	2030	BMK	mean	19.13
pollution	abs	PM2p5	CHL	2030	FLX	mean	17.62
pollution	abs	PM2p5	CHL	2030	VEG	mean	17.16
pollution	abs	PM2p5	CHL	2030	VGN	mean	16.83
pollution	abs	PM2p5	CHL	2050	BMK	mean	13.97
pollution	abs	PM2p5	CHL	2050	FLX	mean	12.94
pollution	abs	PM2p5	CHL	2050	VEG	mean	12.57
pollution	abs	PM2p5	CHL	2050	VGN	mean	12.35
pollution	abs	PM2p5	CHL	2010	BMK	mean	18.06
pollution	abs	PM2p5	CHL	2010	FLX	mean	16.99
pollution	abs	PM2p5	CHL	2010	VEG	mean	16.78
pollution	abs	PM2p5	CHL	2010	VGN	mean	16.59
pollution	abs	PM2p5	CHN	2030	BMK	mean	42.38
pollution	abs	PM2p5	CHN	2030	FLX	mean	37.95
pollution	abs	PM2p5	CHN	2030	VEG	mean	33.76
pollution	abs	PM2p5	CHN	2030	VGN	mean	31.46
pollution	abs	PM2p5	CHN	2050	BMK	mean	32.82
pollution	abs	PM2p5	CHN	2050	FLX	mean	30.54
pollution	abs	PM2p5	CHN	2050	VEG	mean	27.9
pollution	abs	PM2p5	CHN	2050	VGN	mean	25.93
pollution	abs	PM2p5	CHN	2010	BMK	mean	48.97
pollution	abs	PM2p5	CHN	2010	FLX	mean	44.1
pollution	abs	PM2p5	CHN	2010	VEG	mean	40.76
pollution	abs	PM2p5	CHN	2010	VGN	mean	40.21
pollution	abs	PM2p5	HKG	2030	BMK	mean	23.15
pollution	abs	PM2p5	HKG	2030	FLX	mean	22.56
pollution	abs	PM2p5	HKG	2030	VEG	mean	22.04
pollution	abs	PM2p5	HKG	2030	VGN	mean	21.74
pollution	abs	PM2p5	HKG	2050	BMK	mean	18.48
pollution	abs	PM2p5	HKG	2050	FLX	mean	18.27
pollution	abs	PM2p5	HKG	2050	VEG	mean	17.98
pollution	abs	PM2p5	HKG	2050	VGN	mean	17.72
pollution	abs	PM2p5	HKG	2010	BMK	mean	31.75
pollution	abs	PM2p5	HKG	2010	FLX	mean	30.78
pollution	abs	PM2p5	HKG	2010	VEG	mean	30.04
pollution	abs	PM2p5	HKG	2010	VGN	mean	29.78
pollution	abs	PM2p5	KOR	2030	BMK	mean	20.27
pollution	abs	PM2p5	KOR	2030	FLX	mean	16.41
pollution	abs	PM2p5	KOR	2030	VEG	mean	16.01
pollution	abs	PM2p5	KOR	2030	VGN	mean	15.94
pollution	abs	PM2p5	KOR	2050	BMK	mean	15.66
pollution	abs	PM2p5	KOR	2050	FLX	mean	12.87
pollution	abs	PM2p5	KOR	2050	VEG	mean	12.53
pollution	abs	PM2p5	KOR	2050	VGN	mean	12.45
pollution	abs	PM2p5	KOR	2010	BMK	mean	20.12
pollution	abs	PM2p5	KOR	2010	FLX	mean	19.82
pollution	abs	PM2p5	KOR	2010	VEG	mean	19.69
pollution	abs	PM2p5	KOR	2010	VGN	mean	19.65
pollution	abs	PM2p5	BDI	2030	BMK	mean	14.52
pollution	abs	PM2p5	BDI	2030	FLX	mean	14.52
pollution	abs	PM2p5	BDI	2030	VEG	mean	14.5
pollution	abs	PM2p5	BDI	2030	VGN	mean	14.49
pollution	abs	PM2p5	BDI	2050	BMK	mean	14.34
pollution	abs	PM2p5	BDI	2050	FLX	mean	14.34
pollution	abs	PM2p5	BDI	2050	VEG	mean	14.32
pollution	abs	PM2p5	BDI	2050	VGN	mean	14.3
pollution	abs	PM2p5	BDI	2010	BMK	mean	14.07
pollution	abs	PM2p5	BDI	2010	FLX	mean	14.06
pollution	abs	PM2p5	BDI	2010	VEG	mean	14.04
pollution	abs	PM2p5	BDI	2010	VGN	mean	14.03
pollution	abs	PM2p5	CAF	2030	BMK	mean	25.54
pollution	abs	PM2p5	CAF	2030	FLX	mean	25.58
pollution	abs	PM2p5	CAF	2030	VEG	mean	25.62
pollution	abs	PM2p5	CAF	2030	VGN	mean	25.65
pollution	abs	PM2p5	CAF	2050	BMK	mean	25.14
pollution	abs	PM2p5	CAF	2050	FLX	mean	25.22
pollution	abs	PM2p5	CAF	2050	VEG	mean	25.27
pollution	abs	PM2p5	CAF	2050	VGN	mean	25.31
pollution	abs	PM2p5	CAF	2010	BMK	mean	25.28
pollution	abs	PM2p5	CAF	2010	FLX	mean	25.31
pollution	abs	PM2p5	CAF	2010	VEG	mean	25.33
pollution	abs	PM2p5	CAF	2010	VGN	mean	25.34
pollution	abs	PM2p5	TCD	2030	BMK	mean	43.77
pollution	abs	PM2p5	TCD	2030	FLX	mean	43.88
pollution	abs	PM2p5	TCD	2030	VEG	mean	43.95
pollution	abs	PM2p5	TCD	2030	VGN	mean	43.98
pollution	abs	PM2p5	TCD	2050	BMK	mean	43.04
pollution	abs	PM2p5	TCD	2050	FLX	mean	43.21
pollution	abs	PM2p5	TCD	2050	VEG	mean	43.28
pollution	abs	PM2p5	TCD	2050	VGN	mean	43.35
pollution	abs	PM2p5	TCD	2010	BMK	mean	44.59
pollution	abs	PM2p5	TCD	2010	FLX	mean	44.64
pollution	abs	PM2p5	TCD	2010	VEG	mean	44.65
pollution	abs	PM2p5	TCD	2010	VGN	mean	44.66
pollution	abs	PM2p5	COM	2030	BMK	mean	4.5
pollution	abs	PM2p5	COM	2030	FLX	mean	4.5
pollution	abs	PM2p5	COM	2030	VEG	mean	4.5
pollution	abs	PM2p5	COM	2030	VGN	mean	4.49
pollution	abs	PM2p5	COM	2050	BMK	mean	4.43
pollution	abs	PM2p5	COM	2050	FLX	mean	4.43
pollution	abs	PM2p5	COM	2050	VEG	mean	4.43
pollution	abs	PM2p5	COM	2050	VGN	mean	4.43
pollution	abs	PM2p5	COM	2010	BMK	mean	4.53
pollution	abs	PM2p5	COM	2010	FLX	mean	4.53
pollution	abs	PM2p5	COM	2010	VEG	mean	4.52
pollution	abs	PM2p5	COM	2010	VGN	mean	4.52
pollution	abs	PM2p5	COD	2030	BMK	mean	15.55
pollution	abs	PM2p5	COD	2030	FLX	mean	15.54
pollution	abs	PM2p5	COD	2030	VEG	mean	15.52
pollution	abs	PM2p5	COD	2030	VGN	mean	15.5
pollution	abs	PM2p5	COD	2050	BMK	mean	15.46
pollution	abs	PM2p5	COD	2050	FLX	mean	15.45
pollution	abs	PM2p5	COD	2050	VEG	mean	15.42
pollution	abs	PM2p5	COD	2050	VGN	mean	15.39
pollution	abs	PM2p5	COD	2010	BMK	mean	15.11
pollution	abs	PM2p5	COD	2010	FLX	mean	15.11
pollution	abs	PM2p5	COD	2010	VEG	mean	15.09
pollution	abs	PM2p5	COD	2010	VGN	mean	15.08
pollution	abs	PM2p5	DJI	2030	BMK	mean	27.92
pollution	abs	PM2p5	DJI	2030	FLX	mean	27.91
pollution	abs	PM2p5	DJI	2030	VEG	mean	27.85
pollution	abs	PM2p5	DJI	2030	VGN	mean	27.78
pollution	abs	PM2p5	DJI	2050	BMK	mean	26.02
pollution	abs	PM2p5	DJI	2050	FLX	mean	26.06
pollution	abs	PM2p5	DJI	2050	VEG	mean	26.03
pollution	abs	PM2p5	DJI	2050	VGN	mean	25.99
pollution	abs	PM2p5	DJI	2010	BMK	mean	28.75
pollution	abs	PM2p5	DJI	2010	FLX	mean	28.71
pollution	abs	PM2p5	DJI	2010	VEG	mean	28.6
pollution	abs	PM2p5	DJI	2010	VGN	mean	28.54
pollution	abs	PM2p5	ERI	2030	BMK	mean	21.79
pollution	abs	PM2p5	ERI	2030	FLX	mean	21.82
pollution	abs	PM2p5	ERI	2030	VEG	mean	21.8
pollution	abs	PM2p5	ERI	2030	VGN	mean	21.73
pollution	abs	PM2p5	ERI	2050	BMK	mean	19.45
pollution	abs	PM2p5	ERI	2050	FLX	mean	19.58
pollution	abs	PM2p5	ERI	2050	VEG	mean	19.6
pollution	abs	PM2p5	ERI	2050	VGN	mean	19.58
pollution	abs	PM2p5	ERI	2010	BMK	mean	23.39
pollution	abs	PM2p5	ERI	2010	FLX	mean	23.35
pollution	abs	PM2p5	ERI	2010	VEG	mean	23.25
pollution	abs	PM2p5	ERI	2010	VGN	mean	23.18
pollution	abs	PM2p5	ETH	2030	BMK	mean	21.01
pollution	abs	PM2p5	ETH	2030	FLX	mean	21.04
pollution	abs	PM2p5	ETH	2030	VEG	mean	21.03
pollution	abs	PM2p5	ETH	2030	VGN	mean	20.99
pollution	abs	PM2p5	ETH	2050	BMK	mean	19.58
pollution	abs	PM2p5	ETH	2050	FLX	mean	19.66
pollution	abs	PM2p5	ETH	2050	VEG	mean	19.69
pollution	abs	PM2p5	ETH	2050	VGN	mean	19.71
pollution	abs	PM2p5	ETH	2010	BMK	mean	21.15
pollution	abs	PM2p5	ETH	2010	FLX	mean	21.13
pollution	abs	PM2p5	ETH	2010	VEG	mean	21.08
pollution	abs	PM2p5	ETH	2010	VGN	mean	21.04
pollution	abs	PM2p5	KEN	2030	BMK	mean	9.85
pollution	abs	PM2p5	KEN	2030	FLX	mean	9.85
pollution	abs	PM2p5	KEN	2030	VEG	mean	9.83
pollution	abs	PM2p5	KEN	2030	VGN	mean	9.8
pollution	abs	PM2p5	KEN	2050	BMK	mean	9.53
pollution	abs	PM2p5	KEN	2050	FLX	mean	9.53
pollution	abs	PM2p5	KEN	2050	VEG	mean	9.52
pollution	abs	PM2p5	KEN	2050	VGN	mean	9.5
pollution	abs	PM2p5	KEN	2010	BMK	mean	9.52
pollution	abs	PM2p5	KEN	2010	FLX	mean	9.51
pollution	abs	PM2p5	KEN	2010	VEG	mean	9.48
pollution	abs	PM2p5	KEN	2010	VGN	mean	9.46
pollution	abs	PM2p5	MDG	2030	BMK	mean	3.33
pollution	abs	PM2p5	MDG	2030	FLX	mean	3.33
pollution	abs	PM2p5	MDG	2030	VEG	mean	3.32
pollution	abs	PM2p5	MDG	2030	VGN	mean	3.32
pollution	abs	PM2p5	MDG	2050	BMK	mean	3.3
pollution	abs	PM2p5	MDG	2050	FLX	mean	3.3
pollution	abs	PM2p5	MDG	2050	VEG	mean	3.29
pollution	abs	PM2p5	MDG	2050	VGN	mean	3.28
pollution	abs	PM2p5	MDG	2010	BMK	mean	3.34
pollution	abs	PM2p5	MDG	2010	FLX	mean	3.34
pollution	abs	PM2p5	MDG	2010	VEG	mean	3.33
pollution	abs	PM2p5	MDG	2010	VGN	mean	3.32
pollution	abs	PM2p5	MYT	2030	BMK	mean	3.43
pollution	abs	PM2p5	MYT	2030	FLX	mean	3.43
pollution	abs	PM2p5	MYT	2030	VEG	mean	3.42
pollution	abs	PM2p5	MYT	2030	VGN	mean	3.42
pollution	abs	PM2p5	MYT	2050	BMK	mean	3.38
pollution	abs	PM2p5	MYT	2050	FLX	mean	3.38
pollution	abs	PM2p5	MYT	2050	VEG	mean	3.37
pollution	abs	PM2p5	MYT	2050	VGN	mean	3.37
pollution	abs	PM2p5	MYT	2010	BMK	mean	3.46
pollution	abs	PM2p5	MYT	2010	FLX	mean	3.46
pollution	abs	PM2p5	MYT	2010	VEG	mean	3.45
pollution	abs	PM2p5	MYT	2010	VGN	mean	3.45
pollution	abs	PM2p5	REU	2030	BMK	mean	5.04
pollution	abs	PM2p5	REU	2030	FLX	mean	5.04
pollution	abs	PM2p5	REU	2030	VEG	mean	5.03
pollution	abs	PM2p5	REU	2030	VGN	mean	5.03
pollution	abs	PM2p5	REU	2050	BMK	mean	5.01
pollution	abs	PM2p5	REU	2050	FLX	mean	5.01
pollution	abs	PM2p5	REU	2050	VEG	mean	5
pollution	abs	PM2p5	REU	2050	VGN	mean	5
pollution	abs	PM2p5	REU	2010	BMK	mean	5.09
pollution	abs	PM2p5	REU	2010	FLX	mean	5.09
pollution	abs	PM2p5	REU	2010	VEG	mean	5.08
pollution	abs	PM2p5	REU	2010	VGN	mean	5.08
pollution	abs	PM2p5	RWA	2030	BMK	mean	15.31
pollution	abs	PM2p5	RWA	2030	FLX	mean	15.31
pollution	abs	PM2p5	RWA	2030	VEG	mean	15.3
pollution	abs	PM2p5	RWA	2030	VGN	mean	15.28
pollution	abs	PM2p5	RWA	2050	BMK	mean	15.1
pollution	abs	PM2p5	RWA	2050	FLX	mean	15.09
pollution	abs	PM2p5	RWA	2050	VEG	mean	15.07
pollution	abs	PM2p5	RWA	2050	VGN	mean	15.06
pollution	abs	PM2p5	RWA	2010	BMK	mean	14.82
pollution	abs	PM2p5	RWA	2010	FLX	mean	14.81
pollution	abs	PM2p5	RWA	2010	VEG	mean	14.79
pollution	abs	PM2p5	RWA	2010	VGN	mean	14.78
pollution	abs	PM2p5	SYC	2030	BMK	mean	5.88
pollution	abs	PM2p5	SYC	2030	FLX	mean	5.88
pollution	abs	PM2p5	SYC	2030	VEG	mean	5.87
pollution	abs	PM2p5	SYC	2030	VGN	mean	5.87
pollution	abs	PM2p5	SYC	2050	BMK	mean	5.7
pollution	abs	PM2p5	SYC	2050	FLX	mean	5.7
pollution	abs	PM2p5	SYC	2050	VEG	mean	5.7
pollution	abs	PM2p5	SYC	2050	VGN	mean	5.7
pollution	abs	PM2p5	SYC	2010	BMK	mean	5.84
pollution	abs	PM2p5	SYC	2010	FLX	mean	5.84
pollution	abs	PM2p5	SYC	2010	VEG	mean	5.84
pollution	abs	PM2p5	SYC	2010	VGN	mean	5.83
pollution	abs	PM2p5	SOM	2030	BMK	mean	12.87
pollution	abs	PM2p5	SOM	2030	FLX	mean	12.87
pollution	abs	PM2p5	SOM	2030	VEG	mean	12.85
pollution	abs	PM2p5	SOM	2030	VGN	mean	12.83
pollution	abs	PM2p5	SOM	2050	BMK	mean	12.01
pollution	abs	PM2p5	SOM	2050	FLX	mean	12.03
pollution	abs	PM2p5	SOM	2050	VEG	mean	12.03
pollution	abs	PM2p5	SOM	2050	VGN	mean	12.02
pollution	abs	PM2p5	SOM	2010	BMK	mean	12.75
pollution	abs	PM2p5	SOM	2010	FLX	mean	12.74
pollution	abs	PM2p5	SOM	2010	VEG	mean	12.72
pollution	abs	PM2p5	SOM	2010	VGN	mean	12.7
pollution	abs	PM2p5	SSD	2030	BMK	mean	19.37
pollution	abs	PM2p5	SSD	2030	FLX	mean	19.42
pollution	abs	PM2p5	SSD	2030	VEG	mean	19.45
pollution	abs	PM2p5	SSD	2030	VGN	mean	19.46
pollution	abs	PM2p5	SSD	2050	BMK	mean	18.56
pollution	abs	PM2p5	SSD	2050	FLX	mean	18.66
pollution	abs	PM2p5	SSD	2050	VEG	mean	18.72
pollution	abs	PM2p5	SSD	2050	VGN	mean	18.77
pollution	abs	PM2p5	SSD	2010	BMK	mean	19.36
pollution	abs	PM2p5	SSD	2010	FLX	mean	19.38
pollution	abs	PM2p5	SSD	2010	VEG	mean	19.39
pollution	abs	PM2p5	SSD	2010	VGN	mean	19.39
pollution	abs	PM2p5	SDN	2030	BMK	mean	42.6
pollution	abs	PM2p5	SDN	2030	FLX	mean	42.68
pollution	abs	PM2p5	SDN	2030	VEG	mean	42.72
pollution	abs	PM2p5	SDN	2030	VGN	mean	42.72
pollution	abs	PM2p5	SDN	2050	BMK	mean	41.36
pollution	abs	PM2p5	SDN	2050	FLX	mean	41.53
pollution	abs	PM2p5	SDN	2050	VEG	mean	41.59
pollution	abs	PM2p5	SDN	2050	VGN	mean	41.63
pollution	abs	PM2p5	SDN	2010	BMK	mean	43.59
pollution	abs	PM2p5	SDN	2010	FLX	mean	43.61
pollution	abs	PM2p5	SDN	2010	VEG	mean	43.59
pollution	abs	PM2p5	SDN	2010	VGN	mean	43.57
pollution	abs	PM2p5	TZA	2030	BMK	mean	7.06
pollution	abs	PM2p5	TZA	2030	FLX	mean	7.05
pollution	abs	PM2p5	TZA	2030	VEG	mean	7.05
pollution	abs	PM2p5	TZA	2030	VGN	mean	7.04
pollution	abs	PM2p5	TZA	2050	BMK	mean	6.86
pollution	abs	PM2p5	TZA	2050	FLX	mean	6.86
pollution	abs	PM2p5	TZA	2050	VEG	mean	6.85
pollution	abs	PM2p5	TZA	2050	VGN	mean	6.85
pollution	abs	PM2p5	TZA	2010	BMK	mean	6.93
pollution	abs	PM2p5	TZA	2010	FLX	mean	6.92
pollution	abs	PM2p5	TZA	2010	VEG	mean	6.91
pollution	abs	PM2p5	TZA	2010	VGN	mean	6.91
pollution	abs	PM2p5	UGA	2030	BMK	mean	15.81
pollution	abs	PM2p5	UGA	2030	FLX	mean	15.81
pollution	abs	PM2p5	UGA	2030	VEG	mean	15.81
pollution	abs	PM2p5	UGA	2030	VGN	mean	15.79
pollution	abs	PM2p5	UGA	2050	BMK	mean	15.37
pollution	abs	PM2p5	UGA	2050	FLX	mean	15.39
pollution	abs	PM2p5	UGA	2050	VEG	mean	15.38
pollution	abs	PM2p5	UGA	2050	VGN	mean	15.38
pollution	abs	PM2p5	UGA	2010	BMK	mean	15.38
pollution	abs	PM2p5	UGA	2010	FLX	mean	15.38
pollution	abs	PM2p5	UGA	2010	VEG	mean	15.36
pollution	abs	PM2p5	UGA	2010	VGN	mean	15.35
pollution	abs	PM2p5	EGY	2030	BMK	mean	38.2
pollution	abs	PM2p5	EGY	2030	FLX	mean	38.29
pollution	abs	PM2p5	EGY	2030	VEG	mean	38.08
pollution	abs	PM2p5	EGY	2030	VGN	mean	37.86
pollution	abs	PM2p5	EGY	2050	BMK	mean	36.62
pollution	abs	PM2p5	EGY	2050	FLX	mean	36.84
pollution	abs	PM2p5	EGY	2050	VEG	mean	36.81
pollution	abs	PM2p5	EGY	2050	VGN	mean	36.63
pollution	abs	PM2p5	EGY	2010	BMK	mean	39.51
pollution	abs	PM2p5	EGY	2010	FLX	mean	39.36
pollution	abs	PM2p5	EGY	2010	VEG	mean	39.08
pollution	abs	PM2p5	EGY	2010	VGN	mean	38.87
pollution	abs	PM2p5	PRT	2030	BMK	mean	6.3
pollution	abs	PM2p5	PRT	2030	FLX	mean	6.15
pollution	abs	PM2p5	PRT	2030	VEG	mean	6.09
pollution	abs	PM2p5	PRT	2030	VGN	mean	6.07
pollution	abs	PM2p5	PRT	2050	BMK	mean	5.74
pollution	abs	PM2p5	PRT	2050	FLX	mean	5.62
pollution	abs	PM2p5	PRT	2050	VEG	mean	5.59
pollution	abs	PM2p5	PRT	2050	VGN	mean	5.58
pollution	abs	PM2p5	PRT	2010	BMK	mean	8
pollution	abs	PM2p5	PRT	2010	FLX	mean	7.55
pollution	abs	PM2p5	PRT	2010	VEG	mean	7.47
pollution	abs	PM2p5	PRT	2010	VGN	mean	7.41
pollution	abs	PM2p5	ESP	2030	BMK	mean	5.7
pollution	abs	PM2p5	ESP	2030	FLX	mean	5.62
pollution	abs	PM2p5	ESP	2030	VEG	mean	5.67
pollution	abs	PM2p5	ESP	2030	VGN	mean	5.77
pollution	abs	PM2p5	ESP	2050	BMK	mean	5.01
pollution	abs	PM2p5	ESP	2050	FLX	mean	4.93
pollution	abs	PM2p5	ESP	2050	VEG	mean	4.97
pollution	abs	PM2p5	ESP	2050	VGN	mean	5.06
pollution	abs	PM2p5	ESP	2010	BMK	mean	8.58
pollution	abs	PM2p5	ESP	2010	FLX	mean	7.97
pollution	abs	PM2p5	ESP	2010	VEG	mean	7.88
pollution	abs	PM2p5	ESP	2010	VGN	mean	7.84
pollution	abs	PM2p5	FIN	2030	BMK	mean	3.46
pollution	abs	PM2p5	FIN	2030	FLX	mean	3.1
pollution	abs	PM2p5	FIN	2030	VEG	mean	2.95
pollution	abs	PM2p5	FIN	2030	VGN	mean	2.82
pollution	abs	PM2p5	FIN	2050	BMK	mean	3.06
pollution	abs	PM2p5	FIN	2050	FLX	mean	2.77
pollution	abs	PM2p5	FIN	2050	VEG	mean	2.68
pollution	abs	PM2p5	FIN	2050	VGN	mean	2.55
pollution	abs	PM2p5	FIN	2010	BMK	mean	4.73
pollution	abs	PM2p5	FIN	2010	FLX	mean	4.21
pollution	abs	PM2p5	FIN	2010	VEG	mean	4.08
pollution	abs	PM2p5	FIN	2010	VGN	mean	3.96
pollution	abs	PM2p5	FRA	2030	BMK	mean	7.24
pollution	abs	PM2p5	FRA	2030	FLX	mean	6.68
pollution	abs	PM2p5	FRA	2030	VEG	mean	6.08
pollution	abs	PM2p5	FRA	2030	VGN	mean	5.89
pollution	abs	PM2p5	FRA	2050	BMK	mean	6.26
pollution	abs	PM2p5	FRA	2050	FLX	mean	5.74
pollution	abs	PM2p5	FRA	2050	VEG	mean	5.38
pollution	abs	PM2p5	FRA	2050	VGN	mean	5.23
pollution	abs	PM2p5	FRA	2010	BMK	mean	11.09
pollution	abs	PM2p5	FRA	2010	FLX	mean	9.09
pollution	abs	PM2p5	FRA	2010	VEG	mean	8.59
pollution	abs	PM2p5	FRA	2010	VGN	mean	8.17
pollution	abs	PM2p5	IRL	2030	BMK	mean	6.31
pollution	abs	PM2p5	IRL	2030	FLX	mean	5.91
pollution	abs	PM2p5	IRL	2030	VEG	mean	5.79
pollution	abs	PM2p5	IRL	2030	VGN	mean	5.77
pollution	abs	PM2p5	IRL	2050	BMK	mean	5.92
pollution	abs	PM2p5	IRL	2050	FLX	mean	5.67
pollution	abs	PM2p5	IRL	2050	VEG	mean	5.62
pollution	abs	PM2p5	IRL	2050	VGN	mean	5.6
pollution	abs	PM2p5	IRL	2010	BMK	mean	7.33
pollution	abs	PM2p5	IRL	2010	FLX	mean	6.57
pollution	abs	PM2p5	IRL	2010	VEG	mean	6.42
pollution	abs	PM2p5	IRL	2010	VGN	mean	6.35
pollution	abs	PM2p5	GBR	2030	BMK	mean	7.75
pollution	abs	PM2p5	GBR	2030	FLX	mean	6.53
pollution	abs	PM2p5	GBR	2030	VEG	mean	5.55
pollution	abs	PM2p5	GBR	2030	VGN	mean	5.07
pollution	abs	PM2p5	GBR	2050	BMK	mean	6.98
pollution	abs	PM2p5	GBR	2050	FLX	mean	5.77
pollution	abs	PM2p5	GBR	2050	VEG	mean	5.21
pollution	abs	PM2p5	GBR	2050	VGN	mean	4.75
pollution	abs	PM2p5	GBR	2010	BMK	mean	9.53
pollution	abs	PM2p5	GBR	2010	FLX	mean	7.34
pollution	abs	PM2p5	GBR	2010	VEG	mean	6.73
pollution	abs	PM2p5	GBR	2010	VGN	mean	6.2
pollution	abs	PM2p5	BHR	2030	BMK	mean	49.6
pollution	abs	PM2p5	BHR	2030	FLX	mean	49.83
pollution	abs	PM2p5	BHR	2030	VEG	mean	50.02
pollution	abs	PM2p5	BHR	2030	VGN	mean	50.05
pollution	abs	PM2p5	BHR	2050	BMK	mean	46.02
pollution	abs	PM2p5	BHR	2050	FLX	mean	46.66
pollution	abs	PM2p5	BHR	2050	VEG	mean	46.98
pollution	abs	PM2p5	BHR	2050	VGN	mean	47.09
pollution	abs	PM2p5	BHR	2010	BMK	mean	52.31
pollution	abs	PM2p5	BHR	2010	FLX	mean	52.4
pollution	abs	PM2p5	BHR	2010	VEG	mean	52.48
pollution	abs	PM2p5	BHR	2010	VGN	mean	52.48
pollution	abs	PM2p5	IRN	2030	BMK	mean	26.31
pollution	abs	PM2p5	IRN	2030	FLX	mean	25.35
pollution	abs	PM2p5	IRN	2030	VEG	mean	24.18
pollution	abs	PM2p5	IRN	2030	VGN	mean	23.62
pollution	abs	PM2p5	IRN	2050	BMK	mean	24.91
pollution	abs	PM2p5	IRN	2050	FLX	mean	23.44
pollution	abs	PM2p5	IRN	2050	VEG	mean	22.19
pollution	abs	PM2p5	IRN	2050	VGN	mean	21.52
pollution	abs	PM2p5	IRN	2010	BMK	mean	27.35
pollution	abs	PM2p5	IRN	2010	FLX	mean	26.7
pollution	abs	PM2p5	IRN	2010	VEG	mean	25.86
pollution	abs	PM2p5	IRN	2010	VGN	mean	25.4
pollution	abs	PM2p5	IRQ	2030	BMK	mean	44.1
pollution	abs	PM2p5	IRQ	2030	FLX	mean	43.62
pollution	abs	PM2p5	IRQ	2030	VEG	mean	42.96
pollution	abs	PM2p5	IRQ	2030	VGN	mean	42.63
pollution	abs	PM2p5	IRQ	2050	BMK	mean	41.95
pollution	abs	PM2p5	IRQ	2050	FLX	mean	41.33
pollution	abs	PM2p5	IRQ	2050	VEG	mean	40.72
pollution	abs	PM2p5	IRQ	2050	VGN	mean	40.4
pollution	abs	PM2p5	IRQ	2010	BMK	mean	46.19
pollution	abs	PM2p5	IRQ	2010	FLX	mean	45.81
pollution	abs	PM2p5	IRQ	2010	VEG	mean	45.26
pollution	abs	PM2p5	IRQ	2010	VGN	mean	44.93
pollution	abs	PM2p5	KWT	2030	BMK	mean	65.08
pollution	abs	PM2p5	KWT	2030	FLX	mean	65.13
pollution	abs	PM2p5	KWT	2030	VEG	mean	65.1
pollution	abs	PM2p5	KWT	2030	VGN	mean	65.04
pollution	abs	PM2p5	KWT	2050	BMK	mean	61.75
pollution	abs	PM2p5	KWT	2050	FLX	mean	62.05
pollution	abs	PM2p5	KWT	2050	VEG	mean	62.13
pollution	abs	PM2p5	KWT	2050	VGN	mean	62.14
pollution	abs	PM2p5	KWT	2010	BMK	mean	68.05
pollution	abs	PM2p5	KWT	2010	FLX	mean	68.02
pollution	abs	PM2p5	KWT	2010	VEG	mean	67.93
pollution	abs	PM2p5	KWT	2010	VGN	mean	67.85
pollution	abs	PM2p5	OMN	2030	BMK	mean	49.34
pollution	abs	PM2p5	OMN	2030	FLX	mean	49.37
pollution	abs	PM2p5	OMN	2030	VEG	mean	49.35
pollution	abs	PM2p5	OMN	2030	VGN	mean	49.31
pollution	abs	PM2p5	OMN	2050	BMK	mean	47.13
pollution	abs	PM2p5	OMN	2050	FLX	mean	47.3
pollution	abs	PM2p5	OMN	2050	VEG	mean	47.32
pollution	abs	PM2p5	OMN	2050	VGN	mean	47.31
pollution	abs	PM2p5	OMN	2010	BMK	mean	50.49
pollution	abs	PM2p5	OMN	2010	FLX	mean	50.49
pollution	abs	PM2p5	OMN	2010	VEG	mean	50.45
pollution	abs	PM2p5	OMN	2010	VGN	mean	50.41
pollution	abs	PM2p5	QAT	2030	BMK	mean	43.7
pollution	abs	PM2p5	QAT	2030	FLX	mean	43.89
pollution	abs	PM2p5	QAT	2030	VEG	mean	44.02
pollution	abs	PM2p5	QAT	2030	VGN	mean	44.03
pollution	abs	PM2p5	QAT	2050	BMK	mean	40.33
pollution	abs	PM2p5	QAT	2050	FLX	mean	40.88
pollution	abs	PM2p5	QAT	2050	VEG	mean	41.13
pollution	abs	PM2p5	QAT	2050	VGN	mean	41.21
pollution	abs	PM2p5	QAT	2010	BMK	mean	46.2
pollution	abs	PM2p5	QAT	2010	FLX	mean	46.26
pollution	abs	PM2p5	QAT	2010	VEG	mean	46.31
pollution	abs	PM2p5	QAT	2010	VGN	mean	46.29
pollution	abs	PM2p5	SAU	2030	BMK	mean	58.28
pollution	abs	PM2p5	SAU	2030	FLX	mean	58.34
pollution	abs	PM2p5	SAU	2030	VEG	mean	58.34
pollution	abs	PM2p5	SAU	2030	VGN	mean	58.31
pollution	abs	PM2p5	SAU	2050	BMK	mean	55.36
pollution	abs	PM2p5	SAU	2050	FLX	mean	55.64
pollution	abs	PM2p5	SAU	2050	VEG	mean	55.73
pollution	abs	PM2p5	SAU	2050	VGN	mean	55.77
pollution	abs	PM2p5	SAU	2010	BMK	mean	60.29
pollution	abs	PM2p5	SAU	2010	FLX	mean	60.28
pollution	abs	PM2p5	SAU	2010	VEG	mean	60.21
pollution	abs	PM2p5	SAU	2010	VGN	mean	60.16
pollution	abs	PM2p5	ARE	2030	BMK	mean	50.92
pollution	abs	PM2p5	ARE	2030	FLX	mean	50.99
pollution	abs	PM2p5	ARE	2030	VEG	mean	51
pollution	abs	PM2p5	ARE	2030	VGN	mean	50.97
pollution	abs	PM2p5	ARE	2050	BMK	mean	47.98
pollution	abs	PM2p5	ARE	2050	FLX	mean	48.26
pollution	abs	PM2p5	ARE	2050	VEG	mean	48.34
pollution	abs	PM2p5	ARE	2050	VGN	mean	48.34
pollution	abs	PM2p5	ARE	2010	BMK	mean	53.06
pollution	abs	PM2p5	ARE	2010	FLX	mean	53.07
pollution	abs	PM2p5	ARE	2010	VEG	mean	53.04
pollution	abs	PM2p5	ARE	2010	VGN	mean	53
pollution	abs	PM2p5	YEM	2030	BMK	mean	33.97
pollution	abs	PM2p5	YEM	2030	FLX	mean	33.97
pollution	abs	PM2p5	YEM	2030	VEG	mean	33.92
pollution	abs	PM2p5	YEM	2030	VGN	mean	33.87
pollution	abs	PM2p5	YEM	2050	BMK	mean	30.84
pollution	abs	PM2p5	YEM	2050	FLX	mean	30.99
pollution	abs	PM2p5	YEM	2050	VEG	mean	31.03
pollution	abs	PM2p5	YEM	2050	VGN	mean	31.05
pollution	abs	PM2p5	YEM	2010	BMK	mean	35.64
pollution	abs	PM2p5	YEM	2010	FLX	mean	35.6
pollution	abs	PM2p5	YEM	2010	VEG	mean	35.5
pollution	abs	PM2p5	YEM	2010	VGN	mean	35.44
pollution	abs	PM2p5	CYP	2030	BMK	mean	13.15
pollution	abs	PM2p5	CYP	2030	FLX	mean	13.33
pollution	abs	PM2p5	CYP	2030	VEG	mean	13.43
pollution	abs	PM2p5	CYP	2030	VGN	mean	13.49
pollution	abs	PM2p5	CYP	2050	BMK	mean	11.45
pollution	abs	PM2p5	CYP	2050	FLX	mean	11.7
pollution	abs	PM2p5	CYP	2050	VEG	mean	11.83
pollution	abs	PM2p5	CYP	2050	VGN	mean	11.98
pollution	abs	PM2p5	CYP	2010	BMK	mean	16.69
pollution	abs	PM2p5	CYP	2010	FLX	mean	16.73
pollution	abs	PM2p5	CYP	2010	VEG	mean	16.69
pollution	abs	PM2p5	CYP	2010	VGN	mean	16.62
pollution	abs	PM2p5	GRC	2030	BMK	mean	7.72
pollution	abs	PM2p5	GRC	2030	FLX	mean	7.94
pollution	abs	PM2p5	GRC	2030	VEG	mean	8.14
pollution	abs	PM2p5	GRC	2030	VGN	mean	8.31
pollution	abs	PM2p5	GRC	2050	BMK	mean	6.96
pollution	abs	PM2p5	GRC	2050	FLX	mean	7.09
pollution	abs	PM2p5	GRC	2050	VEG	mean	7.24
pollution	abs	PM2p5	GRC	2050	VGN	mean	7.44
pollution	abs	PM2p5	GRC	2010	BMK	mean	11.97
pollution	abs	PM2p5	GRC	2010	FLX	mean	11.83
pollution	abs	PM2p5	GRC	2010	VEG	mean	11.83
pollution	abs	PM2p5	GRC	2010	VGN	mean	11.85
pollution	abs	PM2p5	HUN	2030	BMK	mean	5.77
pollution	abs	PM2p5	HUN	2030	FLX	mean	5.44
pollution	abs	PM2p5	HUN	2030	VEG	mean	5.22
pollution	abs	PM2p5	HUN	2030	VGN	mean	5.15
pollution	abs	PM2p5	HUN	2050	BMK	mean	4.69
pollution	abs	PM2p5	HUN	2050	FLX	mean	4.44
pollution	abs	PM2p5	HUN	2050	VEG	mean	4.37
pollution	abs	PM2p5	HUN	2050	VGN	mean	4.35
pollution	abs	PM2p5	HUN	2010	BMK	mean	12.45
pollution	abs	PM2p5	HUN	2010	FLX	mean	11.3
pollution	abs	PM2p5	HUN	2010	VEG	mean	10.9
pollution	abs	PM2p5	HUN	2010	VGN	mean	10.6
pollution	abs	PM2p5	IDN	2030	BMK	mean	9.92
pollution	abs	PM2p5	IDN	2030	FLX	mean	9.91
pollution	abs	PM2p5	IDN	2030	VEG	mean	9.85
pollution	abs	PM2p5	IDN	2030	VGN	mean	9.83
pollution	abs	PM2p5	IDN	2050	BMK	mean	8.81
pollution	abs	PM2p5	IDN	2050	FLX	mean	8.8
pollution	abs	PM2p5	IDN	2050	VEG	mean	8.77
pollution	abs	PM2p5	IDN	2050	VGN	mean	8.77
pollution	abs	PM2p5	IDN	2010	BMK	mean	8.7
pollution	abs	PM2p5	IDN	2010	FLX	mean	8.69
pollution	abs	PM2p5	IDN	2010	VEG	mean	8.6
pollution	abs	PM2p5	IDN	2010	VGN	mean	8.59
pollution	abs	PM2p5	TLS	2030	BMK	mean	3.58
pollution	abs	PM2p5	TLS	2030	FLX	mean	3.58
pollution	abs	PM2p5	TLS	2030	VEG	mean	3.57
pollution	abs	PM2p5	TLS	2030	VGN	mean	3.57
pollution	abs	PM2p5	TLS	2050	BMK	mean	3.39
pollution	abs	PM2p5	TLS	2050	FLX	mean	3.39
pollution	abs	PM2p5	TLS	2050	VEG	mean	3.38
pollution	abs	PM2p5	TLS	2050	VGN	mean	3.38
pollution	abs	PM2p5	TLS	2010	BMK	mean	3.57
pollution	abs	PM2p5	TLS	2010	FLX	mean	3.57
pollution	abs	PM2p5	TLS	2010	VEG	mean	3.56
pollution	abs	PM2p5	TLS	2010	VGN	mean	3.56
pollution	abs	PM2p5	ITA	2030	BMK	mean	9.05
pollution	abs	PM2p5	ITA	2030	FLX	mean	8.5
pollution	abs	PM2p5	ITA	2030	VEG	mean	8.25
pollution	abs	PM2p5	ITA	2030	VGN	mean	8.14
pollution	abs	PM2p5	ITA	2050	BMK	mean	7.92
pollution	abs	PM2p5	ITA	2050	FLX	mean	7.48
pollution	abs	PM2p5	ITA	2050	VEG	mean	7.3
pollution	abs	PM2p5	ITA	2050	VGN	mean	7.17
pollution	abs	PM2p5	ITA	2010	BMK	mean	14.49
pollution	abs	PM2p5	ITA	2010	FLX	mean	12.51
pollution	abs	PM2p5	ITA	2010	VEG	mean	11.98
pollution	abs	PM2p5	ITA	2010	VGN	mean	11.47
pollution	abs	PM2p5	MLT	2030	BMK	mean	11.09
pollution	abs	PM2p5	MLT	2030	FLX	mean	11.25
pollution	abs	PM2p5	MLT	2030	VEG	mean	11.36
pollution	abs	PM2p5	MLT	2030	VGN	mean	11.45
pollution	abs	PM2p5	MLT	2050	BMK	mean	9.96
pollution	abs	PM2p5	MLT	2050	FLX	mean	10.18
pollution	abs	PM2p5	MLT	2050	VEG	mean	10.28
pollution	abs	PM2p5	MLT	2050	VGN	mean	10.36
pollution	abs	PM2p5	MLT	2010	BMK	mean	14.18
pollution	abs	PM2p5	MLT	2010	FLX	mean	14.1
pollution	abs	PM2p5	MLT	2010	VEG	mean	14.07
pollution	abs	PM2p5	MLT	2010	VGN	mean	14.06
pollution	abs	PM2p5	JPN	2030	BMK	mean	11.55
pollution	abs	PM2p5	JPN	2030	FLX	mean	9.95
pollution	abs	PM2p5	JPN	2030	VEG	mean	8.98
pollution	abs	PM2p5	JPN	2030	VGN	mean	8.81
pollution	abs	PM2p5	JPN	2050	BMK	mean	9.04
pollution	abs	PM2p5	JPN	2050	FLX	mean	8.46
pollution	abs	PM2p5	JPN	2050	VEG	mean	8.06
pollution	abs	PM2p5	JPN	2050	VGN	mean	7.92
pollution	abs	PM2p5	JPN	2010	BMK	mean	12.02
pollution	abs	PM2p5	JPN	2010	FLX	mean	10.87
pollution	abs	PM2p5	JPN	2010	VEG	mean	10.42
pollution	abs	PM2p5	JPN	2010	VGN	mean	10.36
pollution	abs	PM2p5	KAZ	2030	BMK	mean	12.12
pollution	abs	PM2p5	KAZ	2030	FLX	mean	11.45
pollution	abs	PM2p5	KAZ	2030	VEG	mean	11.1
pollution	abs	PM2p5	KAZ	2030	VGN	mean	10.88
pollution	abs	PM2p5	KAZ	2050	BMK	mean	11.17
pollution	abs	PM2p5	KAZ	2050	FLX	mean	10.7
pollution	abs	PM2p5	KAZ	2050	VEG	mean	10.45
pollution	abs	PM2p5	KAZ	2050	VGN	mean	10.29
pollution	abs	PM2p5	KAZ	2010	BMK	mean	12.29
pollution	abs	PM2p5	KAZ	2010	FLX	mean	11.68
pollution	abs	PM2p5	KAZ	2010	VEG	mean	11.4
pollution	abs	PM2p5	KAZ	2010	VGN	mean	11.24
pollution	abs	PM2p5	ISR	2030	BMK	mean	21.93
pollution	abs	PM2p5	ISR	2030	FLX	mean	21.65
pollution	abs	PM2p5	ISR	2030	VEG	mean	21.31
pollution	abs	PM2p5	ISR	2030	VGN	mean	21.1
pollution	abs	PM2p5	ISR	2050	BMK	mean	20.32
pollution	abs	PM2p5	ISR	2050	FLX	mean	19.98
pollution	abs	PM2p5	ISR	2050	VEG	mean	19.7
pollution	abs	PM2p5	ISR	2050	VGN	mean	19.49
pollution	abs	PM2p5	ISR	2010	BMK	mean	25.52
pollution	abs	PM2p5	ISR	2010	FLX	mean	25.22
pollution	abs	PM2p5	ISR	2010	VEG	mean	24.91
pollution	abs	PM2p5	ISR	2010	VGN	mean	24.71
pollution	abs	PM2p5	JOR	2030	BMK	mean	23.86
pollution	abs	PM2p5	JOR	2030	FLX	mean	23.48
pollution	abs	PM2p5	JOR	2030	VEG	mean	23.08
pollution	abs	PM2p5	JOR	2030	VGN	mean	22.86
pollution	abs	PM2p5	JOR	2050	BMK	mean	22.51
pollution	abs	PM2p5	JOR	2050	FLX	mean	22.03
pollution	abs	PM2p5	JOR	2050	VEG	mean	21.66
pollution	abs	PM2p5	JOR	2050	VGN	mean	21.43
pollution	abs	PM2p5	JOR	2010	BMK	mean	26.86
pollution	abs	PM2p5	JOR	2010	FLX	mean	26.49
pollution	abs	PM2p5	JOR	2010	VEG	mean	26.15
pollution	abs	PM2p5	JOR	2010	VGN	mean	25.94
pollution	abs	PM2p5	LBN	2030	BMK	mean	20.47
pollution	abs	PM2p5	LBN	2030	FLX	mean	19.91
pollution	abs	PM2p5	LBN	2030	VEG	mean	19.38
pollution	abs	PM2p5	LBN	2030	VGN	mean	19.11
pollution	abs	PM2p5	LBN	2050	BMK	mean	19.71
pollution	abs	PM2p5	LBN	2050	FLX	mean	18.94
pollution	abs	PM2p5	LBN	2050	VEG	mean	18.38
pollution	abs	PM2p5	LBN	2050	VGN	mean	18.09
pollution	abs	PM2p5	LBN	2010	BMK	mean	23.22
pollution	abs	PM2p5	LBN	2010	FLX	mean	22.72
pollution	abs	PM2p5	LBN	2010	VEG	mean	22.26
pollution	abs	PM2p5	LBN	2010	VGN	mean	21.97
pollution	abs	PM2p5	SYR	2030	BMK	mean	27.67
pollution	abs	PM2p5	SYR	2030	FLX	mean	27.25
pollution	abs	PM2p5	SYR	2030	VEG	mean	26.82
pollution	abs	PM2p5	SYR	2030	VGN	mean	26.59
pollution	abs	PM2p5	SYR	2050	BMK	mean	26.27
pollution	abs	PM2p5	SYR	2050	FLX	mean	25.77
pollution	abs	PM2p5	SYR	2050	VEG	mean	25.39
pollution	abs	PM2p5	SYR	2050	VGN	mean	25.2
pollution	abs	PM2p5	SYR	2010	BMK	mean	30.61
pollution	abs	PM2p5	SYR	2010	FLX	mean	30.2
pollution	abs	PM2p5	SYR	2010	VEG	mean	29.76
pollution	abs	PM2p5	SYR	2010	VGN	mean	29.43
pollution	abs	PM2p5	PSE	2030	BMK	mean	23.7
pollution	abs	PM2p5	PSE	2030	FLX	mean	23.29
pollution	abs	PM2p5	PSE	2030	VEG	mean	22.86
pollution	abs	PM2p5	PSE	2030	VGN	mean	22.62
pollution	abs	PM2p5	PSE	2050	BMK	mean	22.07
pollution	abs	PM2p5	PSE	2050	FLX	mean	21.57
pollution	abs	PM2p5	PSE	2050	VEG	mean	21.18
pollution	abs	PM2p5	PSE	2050	VGN	mean	20.92
pollution	abs	PM2p5	PSE	2010	BMK	mean	27.56
pollution	abs	PM2p5	PSE	2010	FLX	mean	27.17
pollution	abs	PM2p5	PSE	2010	VEG	mean	26.8
pollution	abs	PM2p5	PSE	2010	VGN	mean	26.56
pollution	abs	PM2p5	MEX	2030	BMK	mean	12.4
pollution	abs	PM2p5	MEX	2030	FLX	mean	11.96
pollution	abs	PM2p5	MEX	2030	VEG	mean	11.69
pollution	abs	PM2p5	MEX	2030	VGN	mean	11.55
pollution	abs	PM2p5	MEX	2050	BMK	mean	10.45
pollution	abs	PM2p5	MEX	2050	FLX	mean	10.26
pollution	abs	PM2p5	MEX	2050	VEG	mean	10.09
pollution	abs	PM2p5	MEX	2050	VGN	mean	9.94
pollution	abs	PM2p5	MEX	2010	BMK	mean	13.16
pollution	abs	PM2p5	MEX	2010	FLX	mean	12.61
pollution	abs	PM2p5	MEX	2010	VEG	mean	12.37
pollution	abs	PM2p5	MEX	2010	VGN	mean	12.28
pollution	abs	PM2p5	MAR	2030	BMK	mean	14.07
pollution	abs	PM2p5	MAR	2030	FLX	mean	14.09
pollution	abs	PM2p5	MAR	2030	VEG	mean	13.84
pollution	abs	PM2p5	MAR	2030	VGN	mean	13.7
pollution	abs	PM2p5	MAR	2050	BMK	mean	12.43
pollution	abs	PM2p5	MAR	2050	FLX	mean	12.48
pollution	abs	PM2p5	MAR	2050	VEG	mean	12.23
pollution	abs	PM2p5	MAR	2050	VGN	mean	12.09
pollution	abs	PM2p5	MAR	2010	BMK	mean	16.73
pollution	abs	PM2p5	MAR	2010	FLX	mean	16.72
pollution	abs	PM2p5	MAR	2010	VEG	mean	16.54
pollution	abs	PM2p5	MAR	2010	VGN	mean	16.42
pollution	abs	PM2p5	PRK	2030	BMK	mean	16.15
pollution	abs	PM2p5	PRK	2030	FLX	mean	14.98
pollution	abs	PM2p5	PRK	2030	VEG	mean	14.65
pollution	abs	PM2p5	PRK	2030	VGN	mean	14.56
pollution	abs	PM2p5	PRK	2050	BMK	mean	14.5
pollution	abs	PM2p5	PRK	2050	FLX	mean	13.12
pollution	abs	PM2p5	PRK	2050	VEG	mean	12.83
pollution	abs	PM2p5	PRK	2050	VGN	mean	12.73
pollution	abs	PM2p5	PRK	2010	BMK	mean	16.34
pollution	abs	PM2p5	PRK	2010	FLX	mean	16.04
pollution	abs	PM2p5	PRK	2010	VEG	mean	15.89
pollution	abs	PM2p5	PRK	2010	VGN	mean	15.84
pollution	abs	PM2p5	MNG	2030	BMK	mean	13.11
pollution	abs	PM2p5	MNG	2030	FLX	mean	12.98
pollution	abs	PM2p5	MNG	2030	VEG	mean	12.96
pollution	abs	PM2p5	MNG	2030	VGN	mean	12.95
pollution	abs	PM2p5	MNG	2050	BMK	mean	12.71
pollution	abs	PM2p5	MNG	2050	FLX	mean	12.58
pollution	abs	PM2p5	MNG	2050	VEG	mean	12.56
pollution	abs	PM2p5	MNG	2050	VGN	mean	12.55
pollution	abs	PM2p5	MNG	2010	BMK	mean	13.03
pollution	abs	PM2p5	MNG	2010	FLX	mean	13.01
pollution	abs	PM2p5	MNG	2010	VEG	mean	12.99
pollution	abs	PM2p5	MNG	2010	VGN	mean	12.99
pollution	abs	PM2p5	BRN	2030	BMK	mean	5.07
pollution	abs	PM2p5	BRN	2030	FLX	mean	5.06
pollution	abs	PM2p5	BRN	2030	VEG	mean	5.03
pollution	abs	PM2p5	BRN	2030	VGN	mean	5.03
pollution	abs	PM2p5	BRN	2050	BMK	mean	4.3
pollution	abs	PM2p5	BRN	2050	FLX	mean	4.3
pollution	abs	PM2p5	BRN	2050	VEG	mean	4.29
pollution	abs	PM2p5	BRN	2050	VGN	mean	4.29
pollution	abs	PM2p5	BRN	2010	BMK	mean	5.71
pollution	abs	PM2p5	BRN	2010	FLX	mean	5.69
pollution	abs	PM2p5	BRN	2010	VEG	mean	5.67
pollution	abs	PM2p5	BRN	2010	VGN	mean	5.67
pollution	abs	PM2p5	MYS	2030	BMK	mean	7.24
pollution	abs	PM2p5	MYS	2030	FLX	mean	7.23
pollution	abs	PM2p5	MYS	2030	VEG	mean	7.2
pollution	abs	PM2p5	MYS	2030	VGN	mean	7.19
pollution	abs	PM2p5	MYS	2050	BMK	mean	5.99
pollution	abs	PM2p5	MYS	2050	FLX	mean	6.01
pollution	abs	PM2p5	MYS	2050	VEG	mean	6.02
pollution	abs	PM2p5	MYS	2050	VGN	mean	6.02
pollution	abs	PM2p5	MYS	2010	BMK	mean	8.03
pollution	abs	PM2p5	MYS	2010	FLX	mean	7.99
pollution	abs	PM2p5	MYS	2010	VEG	mean	7.94
pollution	abs	PM2p5	MYS	2010	VGN	mean	7.94
pollution	abs	PM2p5	SGP	2030	BMK	mean	10.82
pollution	abs	PM2p5	SGP	2030	FLX	mean	10.83
pollution	abs	PM2p5	SGP	2030	VEG	mean	10.78
pollution	abs	PM2p5	SGP	2030	VGN	mean	10.78
pollution	abs	PM2p5	SGP	2050	BMK	mean	8.18
pollution	abs	PM2p5	SGP	2050	FLX	mean	8.26
pollution	abs	PM2p5	SGP	2050	VEG	mean	8.28
pollution	abs	PM2p5	SGP	2050	VGN	mean	8.34
pollution	abs	PM2p5	SGP	2010	BMK	mean	10.19
pollution	abs	PM2p5	SGP	2010	FLX	mean	10.16
pollution	abs	PM2p5	SGP	2010	VEG	mean	10.03
pollution	abs	PM2p5	SGP	2010	VGN	mean	10.02
pollution	abs	PM2p5	IND	2030	BMK	mean	66.52
pollution	abs	PM2p5	IND	2030	FLX	mean	66.55
pollution	abs	PM2p5	IND	2030	VEG	mean	66.4
pollution	abs	PM2p5	IND	2030	VGN	mean	66.14
pollution	abs	PM2p5	IND	2050	BMK	mean	53.7
pollution	abs	PM2p5	IND	2050	FLX	mean	53.91
pollution	abs	PM2p5	IND	2050	VEG	mean	54.04
pollution	abs	PM2p5	IND	2050	VGN	mean	54.04
pollution	abs	PM2p5	IND	2010	BMK	mean	52.31
pollution	abs	PM2p5	IND	2010	FLX	mean	52.3
pollution	abs	PM2p5	IND	2010	VEG	mean	52.15
pollution	abs	PM2p5	IND	2010	VGN	mean	52.02
pollution	abs	PM2p5	MDV	2030	BMK	mean	12.98
pollution	abs	PM2p5	MDV	2030	FLX	mean	12.96
pollution	abs	PM2p5	MDV	2030	VEG	mean	12.89
pollution	abs	PM2p5	MDV	2030	VGN	mean	12.82
pollution	abs	PM2p5	MDV	2050	BMK	mean	10.84
pollution	abs	PM2p5	MDV	2050	FLX	mean	10.85
pollution	abs	PM2p5	MDV	2050	VEG	mean	10.77
pollution	abs	PM2p5	MDV	2050	VGN	mean	10.72
pollution	abs	PM2p5	MDV	2010	BMK	mean	11.24
pollution	abs	PM2p5	MDV	2010	FLX	mean	11.23
pollution	abs	PM2p5	MDV	2010	VEG	mean	11.18
pollution	abs	PM2p5	MDV	2010	VGN	mean	11.15
pollution	abs	PM2p5	LKA	2030	BMK	mean	17.92
pollution	abs	PM2p5	LKA	2030	FLX	mean	17.89
pollution	abs	PM2p5	LKA	2030	VEG	mean	17.8
pollution	abs	PM2p5	LKA	2030	VGN	mean	17.69
pollution	abs	PM2p5	LKA	2050	BMK	mean	14.61
pollution	abs	PM2p5	LKA	2050	FLX	mean	14.62
pollution	abs	PM2p5	LKA	2050	VEG	mean	14.5
pollution	abs	PM2p5	LKA	2050	VGN	mean	14.43
pollution	abs	PM2p5	LKA	2010	BMK	mean	15.1
pollution	abs	PM2p5	LKA	2010	FLX	mean	15.08
pollution	abs	PM2p5	LKA	2010	VEG	mean	15
pollution	abs	PM2p5	LKA	2010	VGN	mean	14.95
pollution	abs	PM2p5	DZA	2030	BMK	mean	20.88
pollution	abs	PM2p5	DZA	2030	FLX	mean	20.97
pollution	abs	PM2p5	DZA	2030	VEG	mean	20.88
pollution	abs	PM2p5	DZA	2030	VGN	mean	20.84
pollution	abs	PM2p5	DZA	2050	BMK	mean	19.07
pollution	abs	PM2p5	DZA	2050	FLX	mean	19.19
pollution	abs	PM2p5	DZA	2050	VEG	mean	19.12
pollution	abs	PM2p5	DZA	2050	VGN	mean	19.09
pollution	abs	PM2p5	DZA	2010	BMK	mean	24.09
pollution	abs	PM2p5	DZA	2010	FLX	mean	24.11
pollution	abs	PM2p5	DZA	2010	VEG	mean	24.03
pollution	abs	PM2p5	DZA	2010	VGN	mean	23.97
pollution	abs	PM2p5	LBY	2030	BMK	mean	36.63
pollution	abs	PM2p5	LBY	2030	FLX	mean	36.69
pollution	abs	PM2p5	LBY	2030	VEG	mean	36.55
pollution	abs	PM2p5	LBY	2030	VGN	mean	36.45
pollution	abs	PM2p5	LBY	2050	BMK	mean	35.67
pollution	abs	PM2p5	LBY	2050	FLX	mean	35.75
pollution	abs	PM2p5	LBY	2050	VEG	mean	35.63
pollution	abs	PM2p5	LBY	2050	VGN	mean	35.54
pollution	abs	PM2p5	LBY	2010	BMK	mean	38.84
pollution	abs	PM2p5	LBY	2010	FLX	mean	38.83
pollution	abs	PM2p5	LBY	2010	VEG	mean	38.71
pollution	abs	PM2p5	LBY	2010	VGN	mean	38.6
pollution	abs	PM2p5	TUN	2030	BMK	mean	18.09
pollution	abs	PM2p5	TUN	2030	FLX	mean	18.24
pollution	abs	PM2p5	TUN	2030	VEG	mean	18.11
pollution	abs	PM2p5	TUN	2030	VGN	mean	18.06
pollution	abs	PM2p5	TUN	2050	BMK	mean	16.44
pollution	abs	PM2p5	TUN	2050	FLX	mean	16.63
pollution	abs	PM2p5	TUN	2050	VEG	mean	16.51
pollution	abs	PM2p5	TUN	2050	VGN	mean	16.48
pollution	abs	PM2p5	TUN	2010	BMK	mean	21.09
pollution	abs	PM2p5	TUN	2010	FLX	mean	21.14
pollution	abs	PM2p5	TUN	2010	VEG	mean	21.01
pollution	abs	PM2p5	TUN	2010	VGN	mean	20.94
pollution	abs	PM2p5	ESH	2030	BMK	mean	42.54
pollution	abs	PM2p5	ESH	2030	FLX	mean	42.51
pollution	abs	PM2p5	ESH	2030	VEG	mean	42.43
pollution	abs	PM2p5	ESH	2030	VGN	mean	42.38
pollution	abs	PM2p5	ESH	2050	BMK	mean	42
pollution	abs	PM2p5	ESH	2050	FLX	mean	41.98
pollution	abs	PM2p5	ESH	2050	VEG	mean	41.91
pollution	abs	PM2p5	ESH	2050	VGN	mean	41.86
pollution	abs	PM2p5	ESH	2010	BMK	mean	43.31
pollution	abs	PM2p5	ESH	2010	FLX	mean	43.26
pollution	abs	PM2p5	ESH	2010	VEG	mean	43.2
pollution	abs	PM2p5	ESH	2010	VGN	mean	43.16
pollution	abs	PM2p5	ISL	2030	BMK	mean	4.75
pollution	abs	PM2p5	ISL	2030	FLX	mean	4.73
pollution	abs	PM2p5	ISL	2030	VEG	mean	4.73
pollution	abs	PM2p5	ISL	2030	VGN	mean	4.74
pollution	abs	PM2p5	ISL	2050	BMK	mean	4.71
pollution	abs	PM2p5	ISL	2050	FLX	mean	4.69
pollution	abs	PM2p5	ISL	2050	VEG	mean	4.7
pollution	abs	PM2p5	ISL	2050	VGN	mean	4.7
pollution	abs	PM2p5	ISL	2010	BMK	mean	4.79
pollution	abs	PM2p5	ISL	2010	FLX	mean	4.79
pollution	abs	PM2p5	ISL	2010	VEG	mean	4.79
pollution	abs	PM2p5	ISL	2010	VGN	mean	4.78
pollution	abs	PM2p5	NOR	2030	BMK	mean	3.47
pollution	abs	PM2p5	NOR	2030	FLX	mean	3.33
pollution	abs	PM2p5	NOR	2030	VEG	mean	3.31
pollution	abs	PM2p5	NOR	2030	VGN	mean	3.34
pollution	abs	PM2p5	NOR	2050	BMK	mean	3.24
pollution	abs	PM2p5	NOR	2050	FLX	mean	3.14
pollution	abs	PM2p5	NOR	2050	VEG	mean	3.14
pollution	abs	PM2p5	NOR	2050	VGN	mean	3.18
pollution	abs	PM2p5	NOR	2010	BMK	mean	4.22
pollution	abs	PM2p5	NOR	2010	FLX	mean	3.98
pollution	abs	PM2p5	NOR	2010	VEG	mean	3.95
pollution	abs	PM2p5	NOR	2010	VGN	mean	3.91
pollution	abs	PM2p5	NZL	2030	BMK	mean	4.41
pollution	abs	PM2p5	NZL	2030	FLX	mean	4.36
pollution	abs	PM2p5	NZL	2030	VEG	mean	4.33
pollution	abs	PM2p5	NZL	2030	VGN	mean	4.32
pollution	abs	PM2p5	NZL	2050	BMK	mean	4.35
pollution	abs	PM2p5	NZL	2050	FLX	mean	4.29
pollution	abs	PM2p5	NZL	2050	VEG	mean	4.27
pollution	abs	PM2p5	NZL	2050	VGN	mean	4.26
pollution	abs	PM2p5	NZL	2010	BMK	mean	4.48
pollution	abs	PM2p5	NZL	2010	FLX	mean	4.42
pollution	abs	PM2p5	NZL	2010	VEG	mean	4.37
pollution	abs	PM2p5	NZL	2010	VGN	mean	4.36
pollution	abs	PM2p5	FJI	2030	BMK	mean	3.95
pollution	abs	PM2p5	FJI	2030	FLX	mean	3.95
pollution	abs	PM2p5	FJI	2030	VEG	mean	3.94
pollution	abs	PM2p5	FJI	2030	VGN	mean	3.94
pollution	abs	PM2p5	FJI	2050	BMK	mean	3.94
pollution	abs	PM2p5	FJI	2050	FLX	mean	3.93
pollution	abs	PM2p5	FJI	2050	VEG	mean	3.93
pollution	abs	PM2p5	FJI	2050	VGN	mean	3.93
pollution	abs	PM2p5	FJI	2010	BMK	mean	3.97
pollution	abs	PM2p5	FJI	2010	FLX	mean	3.96
pollution	abs	PM2p5	FJI	2010	VEG	mean	3.96
pollution	abs	PM2p5	FJI	2010	VGN	mean	3.96
pollution	abs	PM2p5	PYF	2030	BMK	mean	5.58
pollution	abs	PM2p5	PYF	2030	FLX	mean	5.58
pollution	abs	PM2p5	PYF	2030	VEG	mean	5.58
pollution	abs	PM2p5	PYF	2030	VGN	mean	5.58
pollution	abs	PM2p5	PYF	2050	BMK	mean	5.57
pollution	abs	PM2p5	PYF	2050	FLX	mean	5.57
pollution	abs	PM2p5	PYF	2050	VEG	mean	5.56
pollution	abs	PM2p5	PYF	2050	VGN	mean	5.56
pollution	abs	PM2p5	PYF	2010	BMK	mean	5.6
pollution	abs	PM2p5	PYF	2010	FLX	mean	5.59
pollution	abs	PM2p5	PYF	2010	VEG	mean	5.59
pollution	abs	PM2p5	PYF	2010	VGN	mean	5.59
pollution	abs	PM2p5	GUM	2030	BMK	mean	5.38
pollution	abs	PM2p5	GUM	2030	FLX	mean	5.38
pollution	abs	PM2p5	GUM	2030	VEG	mean	5.38
pollution	abs	PM2p5	GUM	2030	VGN	mean	5.38
pollution	abs	PM2p5	GUM	2050	BMK	mean	5.29
pollution	abs	PM2p5	GUM	2050	FLX	mean	5.29
pollution	abs	PM2p5	GUM	2050	VEG	mean	5.29
pollution	abs	PM2p5	GUM	2050	VGN	mean	5.29
pollution	abs	PM2p5	GUM	2010	BMK	mean	5.45
pollution	abs	PM2p5	GUM	2010	FLX	mean	5.45
pollution	abs	PM2p5	GUM	2010	VEG	mean	5.45
pollution	abs	PM2p5	GUM	2010	VGN	mean	5.44
pollution	abs	PM2p5	KIR	2030	BMK	mean	4.4
pollution	abs	PM2p5	KIR	2030	FLX	mean	4.4
pollution	abs	PM2p5	KIR	2030	VEG	mean	4.4
pollution	abs	PM2p5	KIR	2030	VGN	mean	4.4
pollution	abs	PM2p5	KIR	2050	BMK	mean	4.4
pollution	abs	PM2p5	KIR	2050	FLX	mean	4.4
pollution	abs	PM2p5	KIR	2050	VEG	mean	4.4
pollution	abs	PM2p5	KIR	2050	VGN	mean	4.4
pollution	abs	PM2p5	KIR	2010	BMK	mean	4.4
pollution	abs	PM2p5	KIR	2010	FLX	mean	4.4
pollution	abs	PM2p5	KIR	2010	VEG	mean	4.4
pollution	abs	PM2p5	KIR	2010	VGN	mean	4.4
pollution	abs	PM2p5	FSM	2030	BMK	mean	4.91
pollution	abs	PM2p5	FSM	2030	FLX	mean	4.9
pollution	abs	PM2p5	FSM	2030	VEG	mean	4.9
pollution	abs	PM2p5	FSM	2030	VGN	mean	4.9
pollution	abs	PM2p5	FSM	2050	BMK	mean	4.86
pollution	abs	PM2p5	FSM	2050	FLX	mean	4.86
pollution	abs	PM2p5	FSM	2050	VEG	mean	4.86
pollution	abs	PM2p5	FSM	2050	VGN	mean	4.86
pollution	abs	PM2p5	FSM	2010	BMK	mean	4.93
pollution	abs	PM2p5	FSM	2010	FLX	mean	4.93
pollution	abs	PM2p5	FSM	2010	VEG	mean	4.92
pollution	abs	PM2p5	FSM	2010	VGN	mean	4.92
pollution	abs	PM2p5	NCL	2030	BMK	mean	4.77
pollution	abs	PM2p5	NCL	2030	FLX	mean	4.75
pollution	abs	PM2p5	NCL	2030	VEG	mean	4.73
pollution	abs	PM2p5	NCL	2030	VGN	mean	4.73
pollution	abs	PM2p5	NCL	2050	BMK	mean	4.74
pollution	abs	PM2p5	NCL	2050	FLX	mean	4.72
pollution	abs	PM2p5	NCL	2050	VEG	mean	4.71
pollution	abs	PM2p5	NCL	2050	VGN	mean	4.7
pollution	abs	PM2p5	NCL	2010	BMK	mean	4.8
pollution	abs	PM2p5	NCL	2010	FLX	mean	4.78
pollution	abs	PM2p5	NCL	2010	VEG	mean	4.77
pollution	abs	PM2p5	NCL	2010	VGN	mean	4.76
pollution	abs	PM2p5	PNG	2030	BMK	mean	4.73
pollution	abs	PM2p5	PNG	2030	FLX	mean	4.7
pollution	abs	PM2p5	PNG	2030	VEG	mean	4.66
pollution	abs	PM2p5	PNG	2030	VGN	mean	4.64
pollution	abs	PM2p5	PNG	2050	BMK	mean	4.7
pollution	abs	PM2p5	PNG	2050	FLX	mean	4.66
pollution	abs	PM2p5	PNG	2050	VEG	mean	4.63
pollution	abs	PM2p5	PNG	2050	VGN	mean	4.61
pollution	abs	PM2p5	PNG	2010	BMK	mean	4.76
pollution	abs	PM2p5	PNG	2010	FLX	mean	4.73
pollution	abs	PM2p5	PNG	2010	VEG	mean	4.7
pollution	abs	PM2p5	PNG	2010	VGN	mean	4.69
pollution	abs	PM2p5	WSM	2030	BMK	mean	4.3
pollution	abs	PM2p5	WSM	2030	FLX	mean	4.29
pollution	abs	PM2p5	WSM	2030	VEG	mean	4.29
pollution	abs	PM2p5	WSM	2030	VGN	mean	4.29
pollution	abs	PM2p5	WSM	2050	BMK	mean	4.28
pollution	abs	PM2p5	WSM	2050	FLX	mean	4.28
pollution	abs	PM2p5	WSM	2050	VEG	mean	4.28
pollution	abs	PM2p5	WSM	2050	VGN	mean	4.28
pollution	abs	PM2p5	WSM	2010	BMK	mean	4.31
pollution	abs	PM2p5	WSM	2010	FLX	mean	4.31
pollution	abs	PM2p5	WSM	2010	VEG	mean	4.31
pollution	abs	PM2p5	WSM	2010	VGN	mean	4.31
pollution	abs	PM2p5	SLB	2030	BMK	mean	3.99
pollution	abs	PM2p5	SLB	2030	FLX	mean	3.98
pollution	abs	PM2p5	SLB	2030	VEG	mean	3.98
pollution	abs	PM2p5	SLB	2030	VGN	mean	3.98
pollution	abs	PM2p5	SLB	2050	BMK	mean	3.98
pollution	abs	PM2p5	SLB	2050	FLX	mean	3.98
pollution	abs	PM2p5	SLB	2050	VEG	mean	3.97
pollution	abs	PM2p5	SLB	2050	VGN	mean	3.97
pollution	abs	PM2p5	SLB	2010	BMK	mean	4
pollution	abs	PM2p5	SLB	2010	FLX	mean	4
pollution	abs	PM2p5	SLB	2010	VEG	mean	3.99
pollution	abs	PM2p5	SLB	2010	VGN	mean	3.99
pollution	abs	PM2p5	TON	2030	BMK	mean	5.61
pollution	abs	PM2p5	TON	2030	FLX	mean	5.61
pollution	abs	PM2p5	TON	2030	VEG	mean	5.61
pollution	abs	PM2p5	TON	2030	VGN	mean	5.61
pollution	abs	PM2p5	TON	2050	BMK	mean	5.6
pollution	abs	PM2p5	TON	2050	FLX	mean	5.6
pollution	abs	PM2p5	TON	2050	VEG	mean	5.59
pollution	abs	PM2p5	TON	2050	VGN	mean	5.59
pollution	abs	PM2p5	TON	2010	BMK	mean	5.63
pollution	abs	PM2p5	TON	2010	FLX	mean	5.63
pollution	abs	PM2p5	TON	2010	VEG	mean	5.62
pollution	abs	PM2p5	TON	2010	VGN	mean	5.62
pollution	abs	PM2p5	VUT	2030	BMK	mean	5.92
pollution	abs	PM2p5	VUT	2030	FLX	mean	5.9
pollution	abs	PM2p5	VUT	2030	VEG	mean	5.89
pollution	abs	PM2p5	VUT	2030	VGN	mean	5.88
pollution	abs	PM2p5	VUT	2050	BMK	mean	5.9
pollution	abs	PM2p5	VUT	2050	FLX	mean	5.89
pollution	abs	PM2p5	VUT	2050	VEG	mean	5.87
pollution	abs	PM2p5	VUT	2050	VGN	mean	5.87
pollution	abs	PM2p5	VUT	2010	BMK	mean	5.92
pollution	abs	PM2p5	VUT	2010	FLX	mean	5.91
pollution	abs	PM2p5	VUT	2010	VEG	mean	5.9
pollution	abs	PM2p5	VUT	2010	VGN	mean	5.9
pollution	abs	PM2p5	PHL	2030	BMK	mean	5.46
pollution	abs	PM2p5	PHL	2030	FLX	mean	5.43
pollution	abs	PM2p5	PHL	2030	VEG	mean	5.39
pollution	abs	PM2p5	PHL	2030	VGN	mean	5.37
pollution	abs	PM2p5	PHL	2050	BMK	mean	4.8
pollution	abs	PM2p5	PHL	2050	FLX	mean	4.8
pollution	abs	PM2p5	PHL	2050	VEG	mean	4.78
pollution	abs	PM2p5	PHL	2050	VGN	mean	4.76
pollution	abs	PM2p5	PHL	2010	BMK	mean	6.05
pollution	abs	PM2p5	PHL	2010	FLX	mean	6.01
pollution	abs	PM2p5	PHL	2010	VEG	mean	5.98
pollution	abs	PM2p5	PHL	2010	VGN	mean	5.97
pollution	abs	PM2p5	EST	2030	BMK	mean	3.43
pollution	abs	PM2p5	EST	2030	FLX	mean	3.15
pollution	abs	PM2p5	EST	2030	VEG	mean	3.01
pollution	abs	PM2p5	EST	2030	VGN	mean	2.91
pollution	abs	PM2p5	EST	2050	BMK	mean	2.84
pollution	abs	PM2p5	EST	2050	FLX	mean	2.66
pollution	abs	PM2p5	EST	2050	VEG	mean	2.59
pollution	abs	PM2p5	EST	2050	VGN	mean	2.54
pollution	abs	PM2p5	EST	2010	BMK	mean	6.03
pollution	abs	PM2p5	EST	2010	FLX	mean	5.31
pollution	abs	PM2p5	EST	2010	VEG	mean	5.11
pollution	abs	PM2p5	EST	2010	VGN	mean	4.94
pollution	abs	PM2p5	LVA	2030	BMK	mean	3.92
pollution	abs	PM2p5	LVA	2030	FLX	mean	3.7
pollution	abs	PM2p5	LVA	2030	VEG	mean	3.57
pollution	abs	PM2p5	LVA	2030	VGN	mean	3.49
pollution	abs	PM2p5	LVA	2050	BMK	mean	3.15
pollution	abs	PM2p5	LVA	2050	FLX	mean	3.07
pollution	abs	PM2p5	LVA	2050	VEG	mean	3.03
pollution	abs	PM2p5	LVA	2050	VGN	mean	3.03
pollution	abs	PM2p5	LVA	2010	BMK	mean	8.17
pollution	abs	PM2p5	LVA	2010	FLX	mean	7.36
pollution	abs	PM2p5	LVA	2010	VEG	mean	7.12
pollution	abs	PM2p5	LVA	2010	VGN	mean	6.91
pollution	abs	PM2p5	LTU	2030	BMK	mean	4.5
pollution	abs	PM2p5	LTU	2030	FLX	mean	4.24
pollution	abs	PM2p5	LTU	2030	VEG	mean	4.09
pollution	abs	PM2p5	LTU	2030	VGN	mean	4
pollution	abs	PM2p5	LTU	2050	BMK	mean	3.53
pollution	abs	PM2p5	LTU	2050	FLX	mean	3.44
pollution	abs	PM2p5	LTU	2050	VEG	mean	3.37
pollution	abs	PM2p5	LTU	2050	VGN	mean	3.37
pollution	abs	PM2p5	LTU	2010	BMK	mean	9.43
pollution	abs	PM2p5	LTU	2010	FLX	mean	8.45
pollution	abs	PM2p5	LTU	2010	VEG	mean	8.15
pollution	abs	PM2p5	LTU	2010	VGN	mean	7.89
pollution	abs	PM2p5	POL	2030	BMK	mean	6.09
pollution	abs	PM2p5	POL	2030	FLX	mean	5.38
pollution	abs	PM2p5	POL	2030	VEG	mean	4.95
pollution	abs	PM2p5	POL	2030	VGN	mean	4.64
pollution	abs	PM2p5	POL	2050	BMK	mean	4.83
pollution	abs	PM2p5	POL	2050	FLX	mean	4.37
pollution	abs	PM2p5	POL	2050	VEG	mean	4.14
pollution	abs	PM2p5	POL	2050	VGN	mean	3.97
pollution	abs	PM2p5	POL	2010	BMK	mean	11.6
pollution	abs	PM2p5	POL	2010	FLX	mean	9.65
pollution	abs	PM2p5	POL	2010	VEG	mean	9.1
pollution	abs	PM2p5	POL	2010	VGN	mean	8.57
pollution	abs	PM2p5	ATG	2030	BMK	mean	11.94
pollution	abs	PM2p5	ATG	2030	FLX	mean	11.92
pollution	abs	PM2p5	ATG	2030	VEG	mean	11.9
pollution	abs	PM2p5	ATG	2030	VGN	mean	11.89
pollution	abs	PM2p5	ATG	2050	BMK	mean	11.81
pollution	abs	PM2p5	ATG	2050	FLX	mean	11.8
pollution	abs	PM2p5	ATG	2050	VEG	mean	11.78
pollution	abs	PM2p5	ATG	2050	VGN	mean	11.77
pollution	abs	PM2p5	ATG	2010	BMK	mean	12.12
pollution	abs	PM2p5	ATG	2010	FLX	mean	12.1
pollution	abs	PM2p5	ATG	2010	VEG	mean	12.08
pollution	abs	PM2p5	ATG	2010	VGN	mean	12.07
pollution	abs	PM2p5	BHS	2030	BMK	mean	6.67
pollution	abs	PM2p5	BHS	2030	FLX	mean	6.66
pollution	abs	PM2p5	BHS	2030	VEG	mean	6.66
pollution	abs	PM2p5	BHS	2030	VGN	mean	6.66
pollution	abs	PM2p5	BHS	2050	BMK	mean	6.36
pollution	abs	PM2p5	BHS	2050	FLX	mean	6.36
pollution	abs	PM2p5	BHS	2050	VEG	mean	6.36
pollution	abs	PM2p5	BHS	2050	VGN	mean	6.36
pollution	abs	PM2p5	BHS	2010	BMK	mean	7.26
pollution	abs	PM2p5	BHS	2010	FLX	mean	7.25
pollution	abs	PM2p5	BHS	2010	VEG	mean	7.24
pollution	abs	PM2p5	BHS	2010	VGN	mean	7.24
pollution	abs	PM2p5	BRB	2030	BMK	mean	15.34
pollution	abs	PM2p5	BRB	2030	FLX	mean	15.33
pollution	abs	PM2p5	BRB	2030	VEG	mean	15.32
pollution	abs	PM2p5	BRB	2030	VGN	mean	15.31
pollution	abs	PM2p5	BRB	2050	BMK	mean	15.24
pollution	abs	PM2p5	BRB	2050	FLX	mean	15.23
pollution	abs	PM2p5	BRB	2050	VEG	mean	15.22
pollution	abs	PM2p5	BRB	2050	VGN	mean	15.21
pollution	abs	PM2p5	BRB	2010	BMK	mean	15.48
pollution	abs	PM2p5	BRB	2010	FLX	mean	15.47
pollution	abs	PM2p5	BRB	2010	VEG	mean	15.46
pollution	abs	PM2p5	BRB	2010	VGN	mean	15.45
pollution	abs	PM2p5	BLZ	2030	BMK	mean	10.56
pollution	abs	PM2p5	BLZ	2030	FLX	mean	10.55
pollution	abs	PM2p5	BLZ	2030	VEG	mean	10.55
pollution	abs	PM2p5	BLZ	2030	VGN	mean	10.54
pollution	abs	PM2p5	BLZ	2050	BMK	mean	10.21
pollution	abs	PM2p5	BLZ	2050	FLX	mean	10.22
pollution	abs	PM2p5	BLZ	2050	VEG	mean	10.22
pollution	abs	PM2p5	BLZ	2050	VGN	mean	10.21
pollution	abs	PM2p5	BLZ	2010	BMK	mean	10.97
pollution	abs	PM2p5	BLZ	2010	FLX	mean	10.95
pollution	abs	PM2p5	BLZ	2010	VEG	mean	10.93
pollution	abs	PM2p5	BLZ	2010	VGN	mean	10.92
pollution	abs	PM2p5	CRI	2030	BMK	mean	7.59
pollution	abs	PM2p5	CRI	2030	FLX	mean	7.48
pollution	abs	PM2p5	CRI	2030	VEG	mean	7.4
pollution	abs	PM2p5	CRI	2030	VGN	mean	7.34
pollution	abs	PM2p5	CRI	2050	BMK	mean	7.18
pollution	abs	PM2p5	CRI	2050	FLX	mean	7.09
pollution	abs	PM2p5	CRI	2050	VEG	mean	7.03
pollution	abs	PM2p5	CRI	2050	VGN	mean	6.96
pollution	abs	PM2p5	CRI	2010	BMK	mean	7.94
pollution	abs	PM2p5	CRI	2010	FLX	mean	7.83
pollution	abs	PM2p5	CRI	2010	VEG	mean	7.75
pollution	abs	PM2p5	CRI	2010	VGN	mean	7.71
pollution	abs	PM2p5	CUB	2030	BMK	mean	8.76
pollution	abs	PM2p5	CUB	2030	FLX	mean	8.77
pollution	abs	PM2p5	CUB	2030	VEG	mean	8.77
pollution	abs	PM2p5	CUB	2030	VGN	mean	8.76
pollution	abs	PM2p5	CUB	2050	BMK	mean	8.14
pollution	abs	PM2p5	CUB	2050	FLX	mean	8.17
pollution	abs	PM2p5	CUB	2050	VEG	mean	8.18
pollution	abs	PM2p5	CUB	2050	VGN	mean	8.17
pollution	abs	PM2p5	CUB	2010	BMK	mean	9.56
pollution	abs	PM2p5	CUB	2010	FLX	mean	9.53
pollution	abs	PM2p5	CUB	2010	VEG	mean	9.51
pollution	abs	PM2p5	CUB	2010	VGN	mean	9.49
pollution	abs	PM2p5	CUW	2030	BMK	mean	14.6
pollution	abs	PM2p5	CUW	2030	FLX	mean	14.57
pollution	abs	PM2p5	CUW	2030	VEG	mean	14.55
pollution	abs	PM2p5	CUW	2030	VGN	mean	14.53
pollution	abs	PM2p5	CUW	2050	BMK	mean	14.28
pollution	abs	PM2p5	CUW	2050	FLX	mean	14.26
pollution	abs	PM2p5	CUW	2050	VEG	mean	14.24
pollution	abs	PM2p5	CUW	2050	VGN	mean	14.23
pollution	abs	PM2p5	CUW	2010	BMK	mean	15.12
pollution	abs	PM2p5	CUW	2010	FLX	mean	15.08
pollution	abs	PM2p5	CUW	2010	VEG	mean	15.06
pollution	abs	PM2p5	CUW	2010	VGN	mean	15.04
pollution	abs	PM2p5	DOM	2030	BMK	mean	11.77
pollution	abs	PM2p5	DOM	2030	FLX	mean	11.77
pollution	abs	PM2p5	DOM	2030	VEG	mean	11.76
pollution	abs	PM2p5	DOM	2030	VGN	mean	11.75
pollution	abs	PM2p5	DOM	2050	BMK	mean	11.1
pollution	abs	PM2p5	DOM	2050	FLX	mean	11.11
pollution	abs	PM2p5	DOM	2050	VEG	mean	11.11
pollution	abs	PM2p5	DOM	2050	VGN	mean	11.11
pollution	abs	PM2p5	DOM	2010	BMK	mean	12.4
pollution	abs	PM2p5	DOM	2010	FLX	mean	12.37
pollution	abs	PM2p5	DOM	2010	VEG	mean	12.34
pollution	abs	PM2p5	DOM	2010	VGN	mean	12.32
pollution	abs	PM2p5	SLV	2030	BMK	mean	11.09
pollution	abs	PM2p5	SLV	2030	FLX	mean	10.93
pollution	abs	PM2p5	SLV	2030	VEG	mean	10.79
pollution	abs	PM2p5	SLV	2030	VGN	mean	10.68
pollution	abs	PM2p5	SLV	2050	BMK	mean	9.78
pollution	abs	PM2p5	SLV	2050	FLX	mean	9.66
pollution	abs	PM2p5	SLV	2050	VEG	mean	9.55
pollution	abs	PM2p5	SLV	2050	VGN	mean	9.43
pollution	abs	PM2p5	SLV	2010	BMK	mean	11.79
pollution	abs	PM2p5	SLV	2010	FLX	mean	11.6
pollution	abs	PM2p5	SLV	2010	VEG	mean	11.46
pollution	abs	PM2p5	SLV	2010	VGN	mean	11.36
pollution	abs	PM2p5	GUF	2030	BMK	mean	11.37
pollution	abs	PM2p5	GUF	2030	FLX	mean	11.36
pollution	abs	PM2p5	GUF	2030	VEG	mean	11.36
pollution	abs	PM2p5	GUF	2030	VGN	mean	11.36
pollution	abs	PM2p5	GUF	2050	BMK	mean	11.28
pollution	abs	PM2p5	GUF	2050	FLX	mean	11.28
pollution	abs	PM2p5	GUF	2050	VEG	mean	11.28
pollution	abs	PM2p5	GUF	2050	VGN	mean	11.28
pollution	abs	PM2p5	GUF	2010	BMK	mean	11.49
pollution	abs	PM2p5	GUF	2010	FLX	mean	11.49
pollution	abs	PM2p5	GUF	2010	VEG	mean	11.49
pollution	abs	PM2p5	GUF	2010	VGN	mean	11.48
pollution	abs	PM2p5	GRD	2030	BMK	mean	15.4
pollution	abs	PM2p5	GRD	2030	FLX	mean	15.39
pollution	abs	PM2p5	GRD	2030	VEG	mean	15.38
pollution	abs	PM2p5	GRD	2030	VGN	mean	15.37
pollution	abs	PM2p5	GRD	2050	BMK	mean	15.28
pollution	abs	PM2p5	GRD	2050	FLX	mean	15.28
pollution	abs	PM2p5	GRD	2050	VEG	mean	15.27
pollution	abs	PM2p5	GRD	2050	VGN	mean	15.26
pollution	abs	PM2p5	GRD	2010	BMK	mean	15.54
pollution	abs	PM2p5	GRD	2010	FLX	mean	15.53
pollution	abs	PM2p5	GRD	2010	VEG	mean	15.52
pollution	abs	PM2p5	GRD	2010	VGN	mean	15.51
pollution	abs	PM2p5	GLP	2030	BMK	mean	12.79
pollution	abs	PM2p5	GLP	2030	FLX	mean	12.77
pollution	abs	PM2p5	GLP	2030	VEG	mean	12.75
pollution	abs	PM2p5	GLP	2030	VGN	mean	12.74
pollution	abs	PM2p5	GLP	2050	BMK	mean	12.66
pollution	abs	PM2p5	GLP	2050	FLX	mean	12.64
pollution	abs	PM2p5	GLP	2050	VEG	mean	12.63
pollution	abs	PM2p5	GLP	2050	VGN	mean	12.61
pollution	abs	PM2p5	GLP	2010	BMK	mean	12.96
pollution	abs	PM2p5	GLP	2010	FLX	mean	12.94
pollution	abs	PM2p5	GLP	2010	VEG	mean	12.92
pollution	abs	PM2p5	GLP	2010	VGN	mean	12.91
pollution	abs	PM2p5	GTM	2030	BMK	mean	14.63
pollution	abs	PM2p5	GTM	2030	FLX	mean	14.38
pollution	abs	PM2p5	GTM	2030	VEG	mean	14.18
pollution	abs	PM2p5	GTM	2030	VGN	mean	14.01
pollution	abs	PM2p5	GTM	2050	BMK	mean	12.53
pollution	abs	PM2p5	GTM	2050	FLX	mean	12.35
pollution	abs	PM2p5	GTM	2050	VEG	mean	12.2
pollution	abs	PM2p5	GTM	2050	VGN	mean	12.03
pollution	abs	PM2p5	GTM	2010	BMK	mean	15.48
pollution	abs	PM2p5	GTM	2010	FLX	mean	15.18
pollution	abs	PM2p5	GTM	2010	VEG	mean	14.98
pollution	abs	PM2p5	GTM	2010	VGN	mean	14.84
pollution	abs	PM2p5	HTI	2030	BMK	mean	13.26
pollution	abs	PM2p5	HTI	2030	FLX	mean	13.24
pollution	abs	PM2p5	HTI	2030	VEG	mean	13.22
pollution	abs	PM2p5	HTI	2030	VGN	mean	13.2
pollution	abs	PM2p5	HTI	2050	BMK	mean	12.17
pollution	abs	PM2p5	HTI	2050	FLX	mean	12.18
pollution	abs	PM2p5	HTI	2050	VEG	mean	12.18
pollution	abs	PM2p5	HTI	2050	VGN	mean	12.17
pollution	abs	PM2p5	HTI	2010	BMK	mean	14.14
pollution	abs	PM2p5	HTI	2010	FLX	mean	14.09
pollution	abs	PM2p5	HTI	2010	VEG	mean	14.04
pollution	abs	PM2p5	HTI	2010	VGN	mean	14.01
pollution	abs	PM2p5	HND	2030	BMK	mean	9.54
pollution	abs	PM2p5	HND	2030	FLX	mean	9.49
pollution	abs	PM2p5	HND	2030	VEG	mean	9.45
pollution	abs	PM2p5	HND	2030	VGN	mean	9.41
pollution	abs	PM2p5	HND	2050	BMK	mean	8.81
pollution	abs	PM2p5	HND	2050	FLX	mean	8.77
pollution	abs	PM2p5	HND	2050	VEG	mean	8.73
pollution	abs	PM2p5	HND	2050	VGN	mean	8.7
pollution	abs	PM2p5	HND	2010	BMK	mean	10.01
pollution	abs	PM2p5	HND	2010	FLX	mean	9.94
pollution	abs	PM2p5	HND	2010	VEG	mean	9.89
pollution	abs	PM2p5	HND	2010	VGN	mean	9.86
pollution	abs	PM2p5	JAM	2030	BMK	mean	11.92
pollution	abs	PM2p5	JAM	2030	FLX	mean	11.89
pollution	abs	PM2p5	JAM	2030	VEG	mean	11.86
pollution	abs	PM2p5	JAM	2030	VGN	mean	11.82
pollution	abs	PM2p5	JAM	2050	BMK	mean	11.44
pollution	abs	PM2p5	JAM	2050	FLX	mean	11.43
pollution	abs	PM2p5	JAM	2050	VEG	mean	11.41
pollution	abs	PM2p5	JAM	2050	VGN	mean	11.38
pollution	abs	PM2p5	JAM	2010	BMK	mean	12.46
pollution	abs	PM2p5	JAM	2010	FLX	mean	12.41
pollution	abs	PM2p5	JAM	2010	VEG	mean	12.37
pollution	abs	PM2p5	JAM	2010	VGN	mean	12.34
pollution	abs	PM2p5	MTQ	2030	BMK	mean	13.77
pollution	abs	PM2p5	MTQ	2030	FLX	mean	13.75
pollution	abs	PM2p5	MTQ	2030	VEG	mean	13.73
pollution	abs	PM2p5	MTQ	2030	VGN	mean	13.72
pollution	abs	PM2p5	MTQ	2050	BMK	mean	13.65
pollution	abs	PM2p5	MTQ	2050	FLX	mean	13.63
pollution	abs	PM2p5	MTQ	2050	VEG	mean	13.62
pollution	abs	PM2p5	MTQ	2050	VGN	mean	13.61
pollution	abs	PM2p5	MTQ	2010	BMK	mean	13.92
pollution	abs	PM2p5	MTQ	2010	FLX	mean	13.9
pollution	abs	PM2p5	MTQ	2010	VEG	mean	13.89
pollution	abs	PM2p5	MTQ	2010	VGN	mean	13.88
pollution	abs	PM2p5	NIC	2030	BMK	mean	10.52
pollution	abs	PM2p5	NIC	2030	FLX	mean	10.48
pollution	abs	PM2p5	NIC	2030	VEG	mean	10.44
pollution	abs	PM2p5	NIC	2030	VGN	mean	10.4
pollution	abs	PM2p5	NIC	2050	BMK	mean	10
pollution	abs	PM2p5	NIC	2050	FLX	mean	9.97
pollution	abs	PM2p5	NIC	2050	VEG	mean	9.93
pollution	abs	PM2p5	NIC	2050	VGN	mean	9.9
pollution	abs	PM2p5	NIC	2010	BMK	mean	10.88
pollution	abs	PM2p5	NIC	2010	FLX	mean	10.82
pollution	abs	PM2p5	NIC	2010	VEG	mean	10.78
pollution	abs	PM2p5	NIC	2010	VGN	mean	10.75
pollution	abs	PM2p5	PAN	2030	BMK	mean	8.26
pollution	abs	PM2p5	PAN	2030	FLX	mean	8.21
pollution	abs	PM2p5	PAN	2030	VEG	mean	8.16
pollution	abs	PM2p5	PAN	2030	VGN	mean	8.13
pollution	abs	PM2p5	PAN	2050	BMK	mean	7.76
pollution	abs	PM2p5	PAN	2050	FLX	mean	7.73
pollution	abs	PM2p5	PAN	2050	VEG	mean	7.71
pollution	abs	PM2p5	PAN	2050	VGN	mean	7.68
pollution	abs	PM2p5	PAN	2010	BMK	mean	8.75
pollution	abs	PM2p5	PAN	2010	FLX	mean	8.68
pollution	abs	PM2p5	PAN	2010	VEG	mean	8.64
pollution	abs	PM2p5	PAN	2010	VGN	mean	8.61
pollution	abs	PM2p5	PRI	2030	BMK	mean	10.99
pollution	abs	PM2p5	PRI	2030	FLX	mean	10.99
pollution	abs	PM2p5	PRI	2030	VEG	mean	10.97
pollution	abs	PM2p5	PRI	2030	VGN	mean	10.96
pollution	abs	PM2p5	PRI	2050	BMK	mean	10.88
pollution	abs	PM2p5	PRI	2050	FLX	mean	10.88
pollution	abs	PM2p5	PRI	2050	VEG	mean	10.87
pollution	abs	PM2p5	PRI	2050	VGN	mean	10.86
pollution	abs	PM2p5	PRI	2010	BMK	mean	11.19
pollution	abs	PM2p5	PRI	2010	FLX	mean	11.17
pollution	abs	PM2p5	PRI	2010	VEG	mean	11.16
pollution	abs	PM2p5	PRI	2010	VGN	mean	11.15
pollution	abs	PM2p5	LCA	2030	BMK	mean	14.22
pollution	abs	PM2p5	LCA	2030	FLX	mean	14.21
pollution	abs	PM2p5	LCA	2030	VEG	mean	14.2
pollution	abs	PM2p5	LCA	2030	VGN	mean	14.18
pollution	abs	PM2p5	LCA	2050	BMK	mean	14.11
pollution	abs	PM2p5	LCA	2050	FLX	mean	14.1
pollution	abs	PM2p5	LCA	2050	VEG	mean	14.09
pollution	abs	PM2p5	LCA	2050	VGN	mean	14.08
pollution	abs	PM2p5	LCA	2010	BMK	mean	14.37
pollution	abs	PM2p5	LCA	2010	FLX	mean	14.35
pollution	abs	PM2p5	LCA	2010	VEG	mean	14.34
pollution	abs	PM2p5	LCA	2010	VGN	mean	14.33
pollution	abs	PM2p5	VCT	2030	BMK	mean	14.82
pollution	abs	PM2p5	VCT	2030	FLX	mean	14.81
pollution	abs	PM2p5	VCT	2030	VEG	mean	14.8
pollution	abs	PM2p5	VCT	2030	VGN	mean	14.79
pollution	abs	PM2p5	VCT	2050	BMK	mean	14.7
pollution	abs	PM2p5	VCT	2050	FLX	mean	14.69
pollution	abs	PM2p5	VCT	2050	VEG	mean	14.68
pollution	abs	PM2p5	VCT	2050	VGN	mean	14.67
pollution	abs	PM2p5	VCT	2010	BMK	mean	14.96
pollution	abs	PM2p5	VCT	2010	FLX	mean	14.95
pollution	abs	PM2p5	VCT	2010	VEG	mean	14.94
pollution	abs	PM2p5	VCT	2010	VGN	mean	14.93
pollution	abs	PM2p5	TTO	2030	BMK	mean	13.85
pollution	abs	PM2p5	TTO	2030	FLX	mean	13.84
pollution	abs	PM2p5	TTO	2030	VEG	mean	13.84
pollution	abs	PM2p5	TTO	2030	VGN	mean	13.83
pollution	abs	PM2p5	TTO	2050	BMK	mean	13.73
pollution	abs	PM2p5	TTO	2050	FLX	mean	13.73
pollution	abs	PM2p5	TTO	2050	VEG	mean	13.72
pollution	abs	PM2p5	TTO	2050	VGN	mean	13.72
pollution	abs	PM2p5	TTO	2010	BMK	mean	14
pollution	abs	PM2p5	TTO	2010	FLX	mean	13.99
pollution	abs	PM2p5	TTO	2010	VEG	mean	13.98
pollution	abs	PM2p5	TTO	2010	VGN	mean	13.97
pollution	abs	PM2p5	VIR	2030	BMK	mean	11.43
pollution	abs	PM2p5	VIR	2030	FLX	mean	11.42
pollution	abs	PM2p5	VIR	2030	VEG	mean	11.4
pollution	abs	PM2p5	VIR	2030	VGN	mean	11.39
pollution	abs	PM2p5	VIR	2050	BMK	mean	11.31
pollution	abs	PM2p5	VIR	2050	FLX	mean	11.3
pollution	abs	PM2p5	VIR	2050	VEG	mean	11.29
pollution	abs	PM2p5	VIR	2050	VGN	mean	11.27
pollution	abs	PM2p5	VIR	2010	BMK	mean	11.61
pollution	abs	PM2p5	VIR	2010	FLX	mean	11.6
pollution	abs	PM2p5	VIR	2010	VEG	mean	11.58
pollution	abs	PM2p5	VIR	2010	VGN	mean	11.57
pollution	abs	PM2p5	ALB	2030	BMK	mean	8.78
pollution	abs	PM2p5	ALB	2030	FLX	mean	8.89
pollution	abs	PM2p5	ALB	2030	VEG	mean	8.99
pollution	abs	PM2p5	ALB	2030	VGN	mean	9.05
pollution	abs	PM2p5	ALB	2050	BMK	mean	8.21
pollution	abs	PM2p5	ALB	2050	FLX	mean	8.38
pollution	abs	PM2p5	ALB	2050	VEG	mean	8.48
pollution	abs	PM2p5	ALB	2050	VGN	mean	8.6
pollution	abs	PM2p5	ALB	2010	BMK	mean	14.62
pollution	abs	PM2p5	ALB	2010	FLX	mean	14.26
pollution	abs	PM2p5	ALB	2010	VEG	mean	14.2
pollution	abs	PM2p5	ALB	2010	VGN	mean	14.11
pollution	abs	PM2p5	BIH	2030	BMK	mean	6.46
pollution	abs	PM2p5	BIH	2030	FLX	mean	6.26
pollution	abs	PM2p5	BIH	2030	VEG	mean	6.21
pollution	abs	PM2p5	BIH	2030	VGN	mean	6.18
pollution	abs	PM2p5	BIH	2050	BMK	mean	5.81
pollution	abs	PM2p5	BIH	2050	FLX	mean	5.71
pollution	abs	PM2p5	BIH	2050	VEG	mean	5.72
pollution	abs	PM2p5	BIH	2050	VGN	mean	5.74
pollution	abs	PM2p5	BIH	2010	BMK	mean	12.04
pollution	abs	PM2p5	BIH	2010	FLX	mean	11.27
pollution	abs	PM2p5	BIH	2010	VEG	mean	11.05
pollution	abs	PM2p5	BIH	2010	VGN	mean	10.85
pollution	abs	PM2p5	HRV	2030	BMK	mean	6.23
pollution	abs	PM2p5	HRV	2030	FLX	mean	5.92
pollution	abs	PM2p5	HRV	2030	VEG	mean	5.75
pollution	abs	PM2p5	HRV	2030	VGN	mean	5.66
pollution	abs	PM2p5	HRV	2050	BMK	mean	5.41
pollution	abs	PM2p5	HRV	2050	FLX	mean	5.21
pollution	abs	PM2p5	HRV	2050	VEG	mean	5.16
pollution	abs	PM2p5	HRV	2050	VGN	mean	5.15
pollution	abs	PM2p5	HRV	2010	BMK	mean	11.31
pollution	abs	PM2p5	HRV	2010	FLX	mean	10.27
pollution	abs	PM2p5	HRV	2010	VEG	mean	9.99
pollution	abs	PM2p5	HRV	2010	VGN	mean	9.73
pollution	abs	PM2p5	MKD	2030	BMK	mean	7.84
pollution	abs	PM2p5	MKD	2030	FLX	mean	7.7
pollution	abs	PM2p5	MKD	2030	VEG	mean	7.72
pollution	abs	PM2p5	MKD	2030	VGN	mean	7.71
pollution	abs	PM2p5	MKD	2050	BMK	mean	7.12
pollution	abs	PM2p5	MKD	2050	FLX	mean	7.09
pollution	abs	PM2p5	MKD	2050	VEG	mean	7.15
pollution	abs	PM2p5	MKD	2050	VGN	mean	7.2
pollution	abs	PM2p5	MKD	2010	BMK	mean	14.26
pollution	abs	PM2p5	MKD	2010	FLX	mean	13.6
pollution	abs	PM2p5	MKD	2010	VEG	mean	13.45
pollution	abs	PM2p5	MKD	2010	VGN	mean	13.27
pollution	abs	PM2p5	MNE	2030	BMK	mean	7.02
pollution	abs	PM2p5	MNE	2030	FLX	mean	6.7
pollution	abs	PM2p5	MNE	2030	VEG	mean	6.62
pollution	abs	PM2p5	MNE	2030	VGN	mean	6.56
pollution	abs	PM2p5	MNE	2050	BMK	mean	6.36
pollution	abs	PM2p5	MNE	2050	FLX	mean	6.13
pollution	abs	PM2p5	MNE	2050	VEG	mean	6.11
pollution	abs	PM2p5	MNE	2050	VGN	mean	6.1
pollution	abs	PM2p5	MNE	2010	BMK	mean	12.39
pollution	abs	PM2p5	MNE	2010	FLX	mean	11.67
pollution	abs	PM2p5	MNE	2010	VEG	mean	11.49
pollution	abs	PM2p5	MNE	2010	VGN	mean	11.29
pollution	abs	PM2p5	SRB	2030	BMK	mean	6.58
pollution	abs	PM2p5	SRB	2030	FLX	mean	6.35
pollution	abs	PM2p5	SRB	2030	VEG	mean	6.35
pollution	abs	PM2p5	SRB	2030	VGN	mean	6.4
pollution	abs	PM2p5	SRB	2050	BMK	mean	5.85
pollution	abs	PM2p5	SRB	2050	FLX	mean	5.62
pollution	abs	PM2p5	SRB	2050	VEG	mean	5.64
pollution	abs	PM2p5	SRB	2050	VGN	mean	5.65
pollution	abs	PM2p5	SRB	2010	BMK	mean	14.72
pollution	abs	PM2p5	SRB	2010	FLX	mean	13.79
pollution	abs	PM2p5	SRB	2010	VEG	mean	13.55
pollution	abs	PM2p5	SRB	2010	VGN	mean	13.33
pollution	abs	PM2p5	CZE	2030	BMK	mean	7.23
pollution	abs	PM2p5	CZE	2030	FLX	mean	5.73
pollution	abs	PM2p5	CZE	2030	VEG	mean	5.28
pollution	abs	PM2p5	CZE	2030	VGN	mean	5.16
pollution	abs	PM2p5	CZE	2050	BMK	mean	5.43
pollution	abs	PM2p5	CZE	2050	FLX	mean	4.58
pollution	abs	PM2p5	CZE	2050	VEG	mean	4.44
pollution	abs	PM2p5	CZE	2050	VGN	mean	4.43
pollution	abs	PM2p5	CZE	2010	BMK	mean	13.44
pollution	abs	PM2p5	CZE	2010	FLX	mean	11.13
pollution	abs	PM2p5	CZE	2010	VEG	mean	10.58
pollution	abs	PM2p5	CZE	2010	VGN	mean	10.08
pollution	abs	PM2p5	SVK	2030	BMK	mean	6.43
pollution	abs	PM2p5	SVK	2030	FLX	mean	5.83
pollution	abs	PM2p5	SVK	2030	VEG	mean	5.6
pollution	abs	PM2p5	SVK	2030	VGN	mean	5.45
pollution	abs	PM2p5	SVK	2050	BMK	mean	5.36
pollution	abs	PM2p5	SVK	2050	FLX	mean	4.98
pollution	abs	PM2p5	SVK	2050	VEG	mean	4.88
pollution	abs	PM2p5	SVK	2050	VGN	mean	4.81
pollution	abs	PM2p5	SVK	2010	BMK	mean	12.77
pollution	abs	PM2p5	SVK	2010	FLX	mean	11.46
pollution	abs	PM2p5	SVK	2010	VEG	mean	11.09
pollution	abs	PM2p5	SVK	2010	VGN	mean	10.74
pollution	abs	PM2p5	DEU	2030	BMK	mean	8.09
pollution	abs	PM2p5	DEU	2030	FLX	mean	6.65
pollution	abs	PM2p5	DEU	2030	VEG	mean	5.79
pollution	abs	PM2p5	DEU	2030	VGN	mean	5.63
pollution	abs	PM2p5	DEU	2050	BMK	mean	6.57
pollution	abs	PM2p5	DEU	2050	FLX	mean	5.47
pollution	abs	PM2p5	DEU	2050	VEG	mean	4.97
pollution	abs	PM2p5	DEU	2050	VGN	mean	4.98
pollution	abs	PM2p5	DEU	2010	BMK	mean	12.32
pollution	abs	PM2p5	DEU	2010	FLX	mean	9.63
pollution	abs	PM2p5	DEU	2010	VEG	mean	8.98
pollution	abs	PM2p5	DEU	2010	VGN	mean	8.43
pollution	abs	PM2p5	KGZ	2030	BMK	mean	20.88
pollution	abs	PM2p5	KGZ	2030	FLX	mean	19.53
pollution	abs	PM2p5	KGZ	2030	VEG	mean	18.79
pollution	abs	PM2p5	KGZ	2030	VGN	mean	18.26
pollution	abs	PM2p5	KGZ	2050	BMK	mean	18.63
pollution	abs	PM2p5	KGZ	2050	FLX	mean	17.68
pollution	abs	PM2p5	KGZ	2050	VEG	mean	17.05
pollution	abs	PM2p5	KGZ	2050	VGN	mean	16.64
pollution	abs	PM2p5	KGZ	2010	BMK	mean	22.27
pollution	abs	PM2p5	KGZ	2010	FLX	mean	21.25
pollution	abs	PM2p5	KGZ	2010	VEG	mean	20.66
pollution	abs	PM2p5	KGZ	2010	VGN	mean	20.29
pollution	abs	PM2p5	TJK	2030	BMK	mean	24.56
pollution	abs	PM2p5	TJK	2030	FLX	mean	23.26
pollution	abs	PM2p5	TJK	2030	VEG	mean	22.46
pollution	abs	PM2p5	TJK	2030	VGN	mean	21.91
pollution	abs	PM2p5	TJK	2050	BMK	mean	22.62
pollution	abs	PM2p5	TJK	2050	FLX	mean	21.6
pollution	abs	PM2p5	TJK	2050	VEG	mean	20.83
pollution	abs	PM2p5	TJK	2050	VGN	mean	20.34
pollution	abs	PM2p5	TJK	2010	BMK	mean	26.23
pollution	abs	PM2p5	TJK	2010	FLX	mean	25.31
pollution	abs	PM2p5	TJK	2010	VEG	mean	24.75
pollution	abs	PM2p5	TJK	2010	VGN	mean	24.38
pollution	abs	PM2p5	TKM	2030	BMK	mean	39.84
pollution	abs	PM2p5	TKM	2030	FLX	mean	39.17
pollution	abs	PM2p5	TKM	2030	VEG	mean	38.68
pollution	abs	PM2p5	TKM	2030	VGN	mean	38.37
pollution	abs	PM2p5	TKM	2050	BMK	mean	38.7
pollution	abs	PM2p5	TKM	2050	FLX	mean	38.15
pollution	abs	PM2p5	TKM	2050	VEG	mean	37.65
pollution	abs	PM2p5	TKM	2050	VGN	mean	37.36
pollution	abs	PM2p5	TKM	2010	BMK	mean	40.43
pollution	abs	PM2p5	TKM	2010	FLX	mean	39.97
pollution	abs	PM2p5	TKM	2010	VEG	mean	39.63
pollution	abs	PM2p5	TKM	2010	VGN	mean	39.42
pollution	abs	PM2p5	UZB	2030	BMK	mean	31.06
pollution	abs	PM2p5	UZB	2030	FLX	mean	29.16
pollution	abs	PM2p5	UZB	2030	VEG	mean	28.16
pollution	abs	PM2p5	UZB	2030	VGN	mean	27.43
pollution	abs	PM2p5	UZB	2050	BMK	mean	28.77
pollution	abs	PM2p5	UZB	2050	FLX	mean	27.34
pollution	abs	PM2p5	UZB	2050	VEG	mean	26.43
pollution	abs	PM2p5	UZB	2050	VGN	mean	25.82
pollution	abs	PM2p5	UZB	2010	BMK	mean	32.19
pollution	abs	PM2p5	UZB	2010	FLX	mean	30.85
pollution	abs	PM2p5	UZB	2010	VEG	mean	30.13
pollution	abs	PM2p5	UZB	2010	VGN	mean	29.64
pollution	abs	PM2p5	ROU	2030	BMK	mean	6.74
pollution	abs	PM2p5	ROU	2030	FLX	mean	6.44
pollution	abs	PM2p5	ROU	2030	VEG	mean	6.39
pollution	abs	PM2p5	ROU	2030	VGN	mean	6.32
pollution	abs	PM2p5	ROU	2050	BMK	mean	5.61
pollution	abs	PM2p5	ROU	2050	FLX	mean	5.44
pollution	abs	PM2p5	ROU	2050	VEG	mean	5.43
pollution	abs	PM2p5	ROU	2050	VGN	mean	5.41
pollution	abs	PM2p5	ROU	2010	BMK	mean	13.98
pollution	abs	PM2p5	ROU	2010	FLX	mean	13.11
pollution	abs	PM2p5	ROU	2010	VEG	mean	12.83
pollution	abs	PM2p5	ROU	2010	VGN	mean	12.56
pollution	abs	PM2p5	LSO	2030	BMK	mean	8.66
pollution	abs	PM2p5	LSO	2030	FLX	mean	8.32
pollution	abs	PM2p5	LSO	2030	VEG	mean	7.95
pollution	abs	PM2p5	LSO	2030	VGN	mean	7.83
pollution	abs	PM2p5	LSO	2050	BMK	mean	5.64
pollution	abs	PM2p5	LSO	2050	FLX	mean	5.82
pollution	abs	PM2p5	LSO	2050	VEG	mean	5.67
pollution	abs	PM2p5	LSO	2050	VGN	mean	5.57
pollution	abs	PM2p5	LSO	2010	BMK	mean	9.75
pollution	abs	PM2p5	LSO	2010	FLX	mean	9.26
pollution	abs	PM2p5	LSO	2010	VEG	mean	8.93
pollution	abs	PM2p5	LSO	2010	VGN	mean	8.88
pollution	abs	PM2p5	ZAF	2030	BMK	mean	10.55
pollution	abs	PM2p5	ZAF	2030	FLX	mean	10.32
pollution	abs	PM2p5	ZAF	2030	VEG	mean	10.07
pollution	abs	PM2p5	ZAF	2030	VGN	mean	9.99
pollution	abs	PM2p5	ZAF	2050	BMK	mean	7.11
pollution	abs	PM2p5	ZAF	2050	FLX	mean	7.32
pollution	abs	PM2p5	ZAF	2050	VEG	mean	7.28
pollution	abs	PM2p5	ZAF	2050	VGN	mean	7.23
pollution	abs	PM2p5	ZAF	2010	BMK	mean	11.67
pollution	abs	PM2p5	ZAF	2010	FLX	mean	11.32
pollution	abs	PM2p5	ZAF	2010	VEG	mean	11.07
pollution	abs	PM2p5	ZAF	2010	VGN	mean	11.03
pollution	abs	PM2p5	SWZ	2030	BMK	mean	7.96
pollution	abs	PM2p5	SWZ	2030	FLX	mean	7.87
pollution	abs	PM2p5	SWZ	2030	VEG	mean	7.76
pollution	abs	PM2p5	SWZ	2030	VGN	mean	7.72
pollution	abs	PM2p5	SWZ	2050	BMK	mean	5.86
pollution	abs	PM2p5	SWZ	2050	FLX	mean	5.96
pollution	abs	PM2p5	SWZ	2050	VEG	mean	5.95
pollution	abs	PM2p5	SWZ	2050	VGN	mean	5.93
pollution	abs	PM2p5	SWZ	2010	BMK	mean	8.84
pollution	abs	PM2p5	SWZ	2010	FLX	mean	8.69
pollution	abs	PM2p5	SWZ	2010	VEG	mean	8.58
pollution	abs	PM2p5	SWZ	2010	VGN	mean	8.56
pollution	abs	PM2p5	BOL	2030	BMK	mean	6.11
pollution	abs	PM2p5	BOL	2030	FLX	mean	6.06
pollution	abs	PM2p5	BOL	2030	VEG	mean	6.02
pollution	abs	PM2p5	BOL	2030	VGN	mean	6
pollution	abs	PM2p5	BOL	2050	BMK	mean	5.57
pollution	abs	PM2p5	BOL	2050	FLX	mean	5.54
pollution	abs	PM2p5	BOL	2050	VEG	mean	5.51
pollution	abs	PM2p5	BOL	2050	VGN	mean	5.49
pollution	abs	PM2p5	BOL	2010	BMK	mean	8.6
pollution	abs	PM2p5	BOL	2010	FLX	mean	8.54
pollution	abs	PM2p5	BOL	2010	VEG	mean	8.51
pollution	abs	PM2p5	BOL	2010	VGN	mean	8.49
pollution	abs	PM2p5	COL	2030	BMK	mean	11.92
pollution	abs	PM2p5	COL	2030	FLX	mean	11.57
pollution	abs	PM2p5	COL	2030	VEG	mean	11.32
pollution	abs	PM2p5	COL	2030	VGN	mean	11.15
pollution	abs	PM2p5	COL	2050	BMK	mean	10.94
pollution	abs	PM2p5	COL	2050	FLX	mean	10.67
pollution	abs	PM2p5	COL	2050	VEG	mean	10.5
pollution	abs	PM2p5	COL	2050	VGN	mean	10.33
pollution	abs	PM2p5	COL	2010	BMK	mean	14.33
pollution	abs	PM2p5	COL	2010	FLX	mean	13.92
pollution	abs	PM2p5	COL	2010	VEG	mean	13.73
pollution	abs	PM2p5	COL	2010	VGN	mean	13.6
pollution	abs	PM2p5	ECU	2030	BMK	mean	8.12
pollution	abs	PM2p5	ECU	2030	FLX	mean	7.82
pollution	abs	PM2p5	ECU	2030	VEG	mean	7.62
pollution	abs	PM2p5	ECU	2030	VGN	mean	7.48
pollution	abs	PM2p5	ECU	2050	BMK	mean	7.18
pollution	abs	PM2p5	ECU	2050	FLX	mean	6.95
pollution	abs	PM2p5	ECU	2050	VEG	mean	6.82
pollution	abs	PM2p5	ECU	2050	VGN	mean	6.67
pollution	abs	PM2p5	ECU	2010	BMK	mean	9.72
pollution	abs	PM2p5	ECU	2010	FLX	mean	9.37
pollution	abs	PM2p5	ECU	2010	VEG	mean	9.23
pollution	abs	PM2p5	ECU	2010	VGN	mean	9.11
pollution	abs	PM2p5	GUY	2030	BMK	mean	11.9
pollution	abs	PM2p5	GUY	2030	FLX	mean	11.89
pollution	abs	PM2p5	GUY	2030	VEG	mean	11.88
pollution	abs	PM2p5	GUY	2030	VGN	mean	11.87
pollution	abs	PM2p5	GUY	2050	BMK	mean	11.74
pollution	abs	PM2p5	GUY	2050	FLX	mean	11.73
pollution	abs	PM2p5	GUY	2050	VEG	mean	11.73
pollution	abs	PM2p5	GUY	2050	VGN	mean	11.72
pollution	abs	PM2p5	GUY	2010	BMK	mean	12.4
pollution	abs	PM2p5	GUY	2010	FLX	mean	12.39
pollution	abs	PM2p5	GUY	2010	VEG	mean	12.38
pollution	abs	PM2p5	GUY	2010	VGN	mean	12.37
pollution	abs	PM2p5	PRY	2030	BMK	mean	6.54
pollution	abs	PM2p5	PRY	2030	FLX	mean	6.47
pollution	abs	PM2p5	PRY	2030	VEG	mean	6.45
pollution	abs	PM2p5	PRY	2030	VGN	mean	6.43
pollution	abs	PM2p5	PRY	2050	BMK	mean	6.06
pollution	abs	PM2p5	PRY	2050	FLX	mean	6.01
pollution	abs	PM2p5	PRY	2050	VEG	mean	5.99
pollution	abs	PM2p5	PRY	2050	VGN	mean	5.98
pollution	abs	PM2p5	PRY	2010	BMK	mean	8.45
pollution	abs	PM2p5	PRY	2010	FLX	mean	8.38
pollution	abs	PM2p5	PRY	2010	VEG	mean	8.36
pollution	abs	PM2p5	PRY	2010	VGN	mean	8.35
pollution	abs	PM2p5	PER	2030	BMK	mean	6.95
pollution	abs	PM2p5	PER	2030	FLX	mean	6.75
pollution	abs	PM2p5	PER	2030	VEG	mean	6.62
pollution	abs	PM2p5	PER	2030	VGN	mean	6.53
pollution	abs	PM2p5	PER	2050	BMK	mean	6.33
pollution	abs	PM2p5	PER	2050	FLX	mean	6.18
pollution	abs	PM2p5	PER	2050	VEG	mean	6.09
pollution	abs	PM2p5	PER	2050	VGN	mean	5.99
pollution	abs	PM2p5	PER	2010	BMK	mean	8.33
pollution	abs	PM2p5	PER	2010	FLX	mean	8.11
pollution	abs	PM2p5	PER	2010	VEG	mean	8.01
pollution	abs	PM2p5	PER	2010	VGN	mean	7.94
pollution	abs	PM2p5	SUR	2030	BMK	mean	12.03
pollution	abs	PM2p5	SUR	2030	FLX	mean	12.02
pollution	abs	PM2p5	SUR	2030	VEG	mean	12.01
pollution	abs	PM2p5	SUR	2030	VGN	mean	12.01
pollution	abs	PM2p5	SUR	2050	BMK	mean	11.93
pollution	abs	PM2p5	SUR	2050	FLX	mean	11.92
pollution	abs	PM2p5	SUR	2050	VEG	mean	11.92
pollution	abs	PM2p5	SUR	2050	VGN	mean	11.91
pollution	abs	PM2p5	SUR	2010	BMK	mean	12.25
pollution	abs	PM2p5	SUR	2010	FLX	mean	12.24
pollution	abs	PM2p5	SUR	2010	VEG	mean	12.23
pollution	abs	PM2p5	SUR	2010	VGN	mean	12.23
pollution	abs	PM2p5	VEN	2030	BMK	mean	14.53
pollution	abs	PM2p5	VEN	2030	FLX	mean	14.39
pollution	abs	PM2p5	VEN	2030	VEG	mean	14.29
pollution	abs	PM2p5	VEN	2030	VGN	mean	14.21
pollution	abs	PM2p5	VEN	2050	BMK	mean	13.7
pollution	abs	PM2p5	VEN	2050	FLX	mean	13.6
pollution	abs	PM2p5	VEN	2050	VEG	mean	13.54
pollution	abs	PM2p5	VEN	2050	VGN	mean	13.47
pollution	abs	PM2p5	VEN	2010	BMK	mean	16.29
pollution	abs	PM2p5	VEN	2010	FLX	mean	16.12
pollution	abs	PM2p5	VEN	2010	VEG	mean	16.04
pollution	abs	PM2p5	VEN	2010	VGN	mean	15.98
pollution	abs	PM2p5	AFG	2030	BMK	mean	22.05
pollution	abs	PM2p5	AFG	2030	FLX	mean	21.83
pollution	abs	PM2p5	AFG	2030	VEG	mean	21.57
pollution	abs	PM2p5	AFG	2030	VGN	mean	21.43
pollution	abs	PM2p5	AFG	2050	BMK	mean	20.82
pollution	abs	PM2p5	AFG	2050	FLX	mean	20.68
pollution	abs	PM2p5	AFG	2050	VEG	mean	20.46
pollution	abs	PM2p5	AFG	2050	VGN	mean	20.36
pollution	abs	PM2p5	AFG	2010	BMK	mean	22.09
pollution	abs	PM2p5	AFG	2010	FLX	mean	21.93
pollution	abs	PM2p5	AFG	2010	VEG	mean	21.72
pollution	abs	PM2p5	AFG	2010	VGN	mean	21.61
pollution	abs	PM2p5	BGD	2030	BMK	mean	68
pollution	abs	PM2p5	BGD	2030	FLX	mean	67.67
pollution	abs	PM2p5	BGD	2030	VEG	mean	67.08
pollution	abs	PM2p5	BGD	2030	VGN	mean	66.64
pollution	abs	PM2p5	BGD	2050	BMK	mean	53.45
pollution	abs	PM2p5	BGD	2050	FLX	mean	53.17
pollution	abs	PM2p5	BGD	2050	VEG	mean	52.59
pollution	abs	PM2p5	BGD	2050	VGN	mean	52.29
pollution	abs	PM2p5	BGD	2010	BMK	mean	58.12
pollution	abs	PM2p5	BGD	2010	FLX	mean	57.94
pollution	abs	PM2p5	BGD	2010	VEG	mean	57.58
pollution	abs	PM2p5	BGD	2010	VGN	mean	57.37
pollution	abs	PM2p5	BTN	2030	BMK	mean	9.72
pollution	abs	PM2p5	BTN	2030	FLX	mean	9.59
pollution	abs	PM2p5	BTN	2030	VEG	mean	9.4
pollution	abs	PM2p5	BTN	2030	VGN	mean	9.26
pollution	abs	PM2p5	BTN	2050	BMK	mean	7.94
pollution	abs	PM2p5	BTN	2050	FLX	mean	7.86
pollution	abs	PM2p5	BTN	2050	VEG	mean	7.62
pollution	abs	PM2p5	BTN	2050	VGN	mean	7.51
pollution	abs	PM2p5	BTN	2010	BMK	mean	8.03
pollution	abs	PM2p5	BTN	2010	FLX	mean	7.93
pollution	abs	PM2p5	BTN	2010	VEG	mean	7.77
pollution	abs	PM2p5	BTN	2010	VGN	mean	7.69
pollution	abs	PM2p5	NPL	2030	BMK	mean	37.06
pollution	abs	PM2p5	NPL	2030	FLX	mean	36.66
pollution	abs	PM2p5	NPL	2030	VEG	mean	36.11
pollution	abs	PM2p5	NPL	2030	VGN	mean	35.75
pollution	abs	PM2p5	NPL	2050	BMK	mean	30.81
pollution	abs	PM2p5	NPL	2050	FLX	mean	30.43
pollution	abs	PM2p5	NPL	2050	VEG	mean	29.78
pollution	abs	PM2p5	NPL	2050	VGN	mean	29.5
pollution	abs	PM2p5	NPL	2010	BMK	mean	30.89
pollution	abs	PM2p5	NPL	2010	FLX	mean	30.63
pollution	abs	PM2p5	NPL	2010	VEG	mean	30.23
pollution	abs	PM2p5	NPL	2010	VGN	mean	30.03
pollution	abs	PM2p5	PAK	2030	BMK	mean	60.72
pollution	abs	PM2p5	PAK	2030	FLX	mean	60.84
pollution	abs	PM2p5	PAK	2030	VEG	mean	61.03
pollution	abs	PM2p5	PAK	2030	VGN	mean	61.04
pollution	abs	PM2p5	PAK	2050	BMK	mean	53.66
pollution	abs	PM2p5	PAK	2050	FLX	mean	53.96
pollution	abs	PM2p5	PAK	2050	VEG	mean	54.56
pollution	abs	PM2p5	PAK	2050	VGN	mean	54.88
pollution	abs	PM2p5	PAK	2010	BMK	mean	54.87
pollution	abs	PM2p5	PAK	2010	FLX	mean	54.83
pollution	abs	PM2p5	PAK	2010	VEG	mean	54.76
pollution	abs	PM2p5	PAK	2010	VGN	mean	54.71
pollution	abs	PM2p5	KHM	2030	BMK	mean	12.55
pollution	abs	PM2p5	KHM	2030	FLX	mean	12.52
pollution	abs	PM2p5	KHM	2030	VEG	mean	12.5
pollution	abs	PM2p5	KHM	2030	VGN	mean	12.48
pollution	abs	PM2p5	KHM	2050	BMK	mean	10.82
pollution	abs	PM2p5	KHM	2050	FLX	mean	10.84
pollution	abs	PM2p5	KHM	2050	VEG	mean	10.84
pollution	abs	PM2p5	KHM	2050	VGN	mean	10.83
pollution	abs	PM2p5	KHM	2010	BMK	mean	16.87
pollution	abs	PM2p5	KHM	2010	FLX	mean	16.75
pollution	abs	PM2p5	KHM	2010	VEG	mean	16.65
pollution	abs	PM2p5	KHM	2010	VGN	mean	16.61
pollution	abs	PM2p5	LAO	2030	BMK	mean	12.91
pollution	abs	PM2p5	LAO	2030	FLX	mean	12.77
pollution	abs	PM2p5	LAO	2030	VEG	mean	12.65
pollution	abs	PM2p5	LAO	2030	VGN	mean	12.55
pollution	abs	PM2p5	LAO	2050	BMK	mean	10.59
pollution	abs	PM2p5	LAO	2050	FLX	mean	10.56
pollution	abs	PM2p5	LAO	2050	VEG	mean	10.51
pollution	abs	PM2p5	LAO	2050	VGN	mean	10.43
pollution	abs	PM2p5	LAO	2010	BMK	mean	17.75
pollution	abs	PM2p5	LAO	2010	FLX	mean	17.43
pollution	abs	PM2p5	LAO	2010	VEG	mean	17.15
pollution	abs	PM2p5	LAO	2010	VGN	mean	17.04
pollution	abs	PM2p5	MMR	2030	BMK	mean	24.42
pollution	abs	PM2p5	MMR	2030	FLX	mean	24.41
pollution	abs	PM2p5	MMR	2030	VEG	mean	24.34
pollution	abs	PM2p5	MMR	2030	VGN	mean	24.22
pollution	abs	PM2p5	MMR	2050	BMK	mean	19.96
pollution	abs	PM2p5	MMR	2050	FLX	mean	20.03
pollution	abs	PM2p5	MMR	2050	VEG	mean	20.05
pollution	abs	PM2p5	MMR	2050	VGN	mean	20
pollution	abs	PM2p5	MMR	2010	BMK	mean	25.94
pollution	abs	PM2p5	MMR	2010	FLX	mean	25.85
pollution	abs	PM2p5	MMR	2010	VEG	mean	25.7
pollution	abs	PM2p5	MMR	2010	VGN	mean	25.62
pollution	abs	PM2p5	ARM	2030	BMK	mean	16.29
pollution	abs	PM2p5	ARM	2030	FLX	mean	15.76
pollution	abs	PM2p5	ARM	2030	VEG	mean	15.34
pollution	abs	PM2p5	ARM	2030	VGN	mean	14.99
pollution	abs	PM2p5	ARM	2050	BMK	mean	14.9
pollution	abs	PM2p5	ARM	2050	FLX	mean	14.38
pollution	abs	PM2p5	ARM	2050	VEG	mean	14.01
[truncated: 81,140 more rows]

## Sheet: pivot_table
Results explorer:
Parameter: changes in air pollution (pollution), mortality (mortality), economic impacts (economics)
Measure: measure including absolute impacts (µg/m³ for PM2.5, ppb for ozone; number of deaths for mortality; billion USD for economics), and absolute and percentage changes (chg, pct) compared to the baseline diet of the same year (with 'chg' in percentage of GDP for economics)
Item: exposure and mortality attributable to PM2.5 (PM2p5), ozone (O3), and their combination (total); market impacts assoicated with enhanced labour productivity (market), non-market valuation of changes in mortality (value)
Region: geographic world regions and countries (listed in ISO3 code)
Year: year of analysis including 2030, and sensitivity analyses for 2010 and 2050
Scenario: diet scenarios including baseline/benchmark diets (BMK), flexitarian diets (FLX), vegetarian diets (VEG), and vegan diets (VGN)
Stats: statistics including the mean value and the low and high values of 95% confidence intervals
Region	Global
Year	2030
Stats	mean
Sum of Value	Column Labels
Row Labels	BMK	FLX	VEG	VGN
pollution
abs
PM2p5	32.5613	31.5913	30.7193	30.2083
O3	52.7798	51.6708	51.1791	50.7866
chg
PM2p5		-0.970015	-1.8421	-2.35309
O3		-1.10895	-1.60066	-1.99321
pct
PM2p5		-2.97904	-5.65731	-7.22664
O3		-2.10109	-3.03271	-3.77646
mortality
abs
total	4062050	3954410	3873910	3826200
PM2p5	3342560	3256550	3185670	3145660
O3	719486	697855	688240	680535
chg
total		-107639	-188138	-235846
PM2p5		-86007.9	-156891	-196894
O3		-21631.3	-31246.5	-38951.1
pct
total		-2.64988	-4.6316	-5.80608
PM2p5		-2.57312	-4.69375	-5.89053
O3		-3.0065	-4.34289	-5.41374
economics
abs
market		626.209	1070.26	1299.78
value		406.685	693.721	854.41
chg
market		0.516046	0.881976	1.07112
value		0.335141	0.571681	0.704102
